# Supplementary material for: N-(2-Nitro­phenyl­carbamothio­yl)acetamide
Source: Acta Crystallogr Sect E Struct Rep Online. 2012 Apr 28;68(Pt 5):o1578. doi: 10.1107/S1600536812016947 (PMC3344673; doi:10.1107/S1600536812016947)
Supplement: Supplementary file 1 [file e-68-o1578-sup1.cif]

##############################################################################
#                                                                            #
# This CIF contains the data in a paper accepted for publication in          #
# Acta Crystallographica Section E. It conforms to the requirements of       #
# Notes for Authors for Acta Crystallographica Section E, and has been       #
# peer reviewed under the auspices of the IUCr Commission on Journals.       #
#                                                                            #
# Full details of the Crystallographic Information File format               #
# are given in the paper "The Crystallographic Information File (CIF):       #
# a New Standard Archive File for Crystallography" by S. R. Hall, F. H.      #
# Allen and I. D. Brown [Acta Cryst. (1991), A47, 655-685].                  #
#                                                                            #
# The current version of the core CIF dictionary is obtainable from          #
# ftp://ftp.iucr.org/pub/cif_core.dic.                                       #
#                                                                            #
# Software is freely available for graphical display of the structure(s)     #
# in this CIF. For information consult the CIF software page                 #
# http://www.iucr.org/resources/cif/software.                                #
#                                                                            #
# This file may be used for bona fide research purposes within the           #
# scientific community so long as proper attribution is given to the journal # 
# article from which it was obtained.                                        #
#                                                                            #
##############################################################################
data_global
_audit_creation_method     ?
_journal_date_recd_electronic     2012-04-17
_journal_date_accepted     2012-04-18
_journal_name_full     'Acta Crystallographica, Section E'
_journal_year     2012
_journal_volume     68
_journal_issue      5
_journal_page_first     o1578
_journal_page_last     o1578
_journal_paper_category     QO
_journal_paper_doi     10.1107/S1600536812016947
_journal_coeditor_code     HB6744
_publ_contact_author
;
Muhammad Nawaz Tahir
University of Sargodha
Department of Physics
Sargodha
Pakistan
;
_publ_contact_author_email     'dmntahir_uos@yahoo.com'
_publ_contact_author_fax     '0092 48 32 22 121'
_publ_contact_author_phone     '0092 48 92 30 914'
_publ_section_title
;
<i>N</i>-(2-Nitrophenylcarbamothioyl)acetamide
;
loop_
    _publ_author_name
    _publ_author_address
    'Durre Shahwar'
;
Department of Chemistry
Government College University
Lahore
Pakistan
;
    'Tahir, M. Nawaz'
;
Department of Physics
University of Sargodha
Sargodha
Pakistan
;
    'Chohan, Muhammad Mansha'
;
Department of Chemistry
Government College University
Lahore
Pakistan
;
    'Muhammad Akmal Khan'
;
Department of Chemistry
Government College University
Lahore
Pakistan
;
    'Nadeem Ahmad'
;
Department of Chemistry
University of Engineering and Technology
Lahore 54000
Pakistan
;
data_I
_audit_creation_method     SHELXL-97
_chemical_name_systematic
;
<i>N</i>-(2-Nitrophenylcarbamothioyl)acetamide
;
_chemical_name_common     ?
_chemical_formula_moiety     'C9 H9 N3 O3 S'
_chemical_formula_sum     'C9 H9 N3 O3 S'
_chemical_formula_iupac     'C9 H9 N3 O3 S'
_chemical_formula_weight     239.25
_symmetry_cell_setting     monoclinic
_symmetry_space_group_name_H-M     'P 21/n'
_symmetry_space_group_name_Hall     '-P 2yn'
loop_
    _symmetry_equiv_pos_site_id
    _symmetry_equiv_pos_as_xyz
    1 x,y,z
    2 1/2-x,1/2+y,1/2-z
    3 -x,-y,-z
    4 1/2+x,1/2-y,1/2+z
_cell_length_a     4.19920(10)
_cell_length_b     11.6081(3)
_cell_length_c     22.1035(6)
_cell_angle_alpha     90
_cell_angle_beta     94.8150(10)
_cell_angle_gamma     90
_cell_volume     1073.63(5)
_cell_formula_units_Z     4
_cell_measurement_reflns_used     1969
_cell_measurement_theta_min     1.85
_cell_measurement_theta_max     28.43
_cell_measurement_temperature     296(2)
_exptl_crystal_description     needle
_exptl_crystal_colour     colourless
_exptl_crystal_size_max     0.35
_exptl_crystal_size_mid     0.15
_exptl_crystal_size_min     0.13
_exptl_crystal_density_diffrn     1.480
_exptl_crystal_density_meas     ?
_exptl_crystal_density_method     'not measured'
_exptl_crystal_F_000     496
_exptl_absorpt_coefficient_mu     0.297
_exptl_absorpt_correction_type     multi-scan
_exptl_absorpt_process_details     '(SADABS; Bruker, 2005)'
_exptl_absorpt_correction_T_min     0.945
_exptl_absorpt_correction_T_max     0.965
_exptl_special_details
;
;
_diffrn_ambient_temperature     296(2)
_diffrn_radiation_type     MoK\a
_diffrn_radiation_wavelength     0.71073
_diffrn_radiation_source     'fine-focus sealed tube'
_diffrn_radiation_monochromator     graphite
_diffrn_measurement_device_type     'Bruker Kappa APEXII CCD'
_diffrn_measurement_method     \w
_diffrn_detector_area_resol_mean     7.50
_diffrn_reflns_number     10065
_diffrn_reflns_av_R_equivalents     0.0291
_diffrn_reflns_av_sigmaI/netI     0.0288
_diffrn_reflns_theta_min     1.85
_diffrn_reflns_theta_max     28.43
_diffrn_reflns_theta_full     28.43
_diffrn_measured_fraction_theta_max     0.998
_diffrn_measured_fraction_theta_full     0.998
_diffrn_reflns_limit_h_min     -5
_diffrn_reflns_limit_h_max     5
_diffrn_reflns_limit_k_min     -15
_diffrn_reflns_limit_k_max     15
_diffrn_reflns_limit_l_min     -29
_diffrn_reflns_limit_l_max     29
_diffrn_standards_number     0
_diffrn_standards_interval_count     ?
_diffrn_standards_interval_time     ?
_diffrn_standards_decay_%     ?
_refine_special_details
;
Refinement of <i>F</i>^2^ against ALL reflections. The weighted <i>R</i>-factor
<i>wR</i> and goodness of fit <i>S</i> are based on <i>F</i>^2^, conventional
<i>R</i>-factors <i>R</i> are based on <i>F</i>, with <i>F</i> set to zero for
negative <i>F</i>^2^. The threshold expression of <i>F</i>^2^ >
\s(<i>F</i>^2^) is used only for calculating <i>R</i>-factors(gt) <i>etc</i>.
and is not relevant to the choice of reflections for refinement.
<i>R</i>-factors based on <i>F</i>^2^ are statistically about twice as large
as those based on <i>F</i>, and <i>R</i>- factors based on ALL data will be
even larger.
;
_reflns_number_total     2711
_reflns_number_gt     1969
_reflns_threshold_expression     I>2\s(I)
_refine_ls_structure_factor_coef     Fsqd
_refine_ls_matrix_type     full
_refine_ls_R_factor_all     0.0594
_refine_ls_R_factor_gt     0.0387
_refine_ls_wR_factor_gt     0.0931
_refine_ls_wR_factor_ref     0.1051
_refine_ls_goodness_of_fit_ref     1.009
_refine_ls_restrained_S_all     1.009
_refine_ls_number_reflns     2711
_refine_ls_number_parameters     146
_refine_ls_number_restraints     0
_refine_ls_hydrogen_treatment     constr
_refine_ls_weighting_scheme     calc
_refine_ls_weighting_details
         'calc w=1/[\s^2^(Fo^2^)+(0.0428P)^2^+0.3324P] where P=(Fo^2^+2Fc^2^)/3'
_atom_sites_solution_hydrogens     geom
_atom_sites_solution_primary     direct
_atom_sites_solution_secondary     difmap
_refine_ls_shift/su_max     0.000
_refine_ls_shift/su_mean     0.000
_refine_diff_density_max     0.222
_refine_diff_density_min     -0.218
_refine_ls_extinction_method     ?
loop_
    _atom_type_symbol
    _atom_type_description
    _atom_type_scat_dispersion_real
    _atom_type_scat_dispersion_imag
    _atom_type_scat_source
    'C' 'C' 0.0033 0.0016
                         'International Tables Vol C Tables 4.2.6.8 and 6.1.1.4'
    'H' 'H' 0.0000 0.0000
                         'International Tables Vol C Tables 4.2.6.8 and 6.1.1.4'
    'N' 'N' 0.0061 0.0033
                         'International Tables Vol C Tables 4.2.6.8 and 6.1.1.4'
    'O' 'O' 0.0106 0.0060
                         'International Tables Vol C Tables 4.2.6.8 and 6.1.1.4'
    'S' 'S' 0.1246 0.1234
                         'International Tables Vol C Tables 4.2.6.8 and 6.1.1.4'
_computing_data_collection     'APEX2 (Bruker, 2009)'
_computing_cell_refinement     'SAINT (Bruker, 2009)'
_computing_data_reduction     'SAINT (Bruker, 2009)'
_computing_structure_solution     'SHELXS97 (Sheldrick, 2008)'
_computing_structure_refinement     'SHELXL97 (Sheldrick, 2008)'
_computing_molecular_graphics
                  'ORTEP-3 for Windows (Farrugia, 1997) and PLATON (Spek, 2009)'
_computing_publication_material
                                'WinGX (Farrugia, 1999) and PLATON (Spek, 2009)'
loop_
    _atom_site_type_symbol
    _atom_site_label
    _atom_site_fract_x
    _atom_site_fract_y
    _atom_site_fract_z
    _atom_site_U_iso_or_equiv
    _atom_site_thermal_displace_type
    _atom_site_calc_flag
    _atom_site_refinement_flags
    _atom_site_occupancy
    _atom_site_disorder_assembly
    _atom_site_disorder_group
    S S1 1.09141(12) 0.18209(4) 0.01646(2) 0.0470(2) Uani . . 1.000 . -16
    O O1 1.0422(5) 0.23102(15) 0.24000(7) 0.0772(7) Uani . . 1.000 . -16
    O O2 1.4312(4) 0.3495(2) 0.25974(8) 0.1053(8) Uani . . 1.000 . -16
    O O3 0.5502(4) 0.04876(12) 0.17207(6) 0.0676(5) Uani . . 1.000 . -16
    N N1 1.1962(4) 0.31649(18) 0.22843(7) 0.0608(6) Uani . . 1.000 . -16
    N N2 0.8449(4) 0.22014(12) 0.12253(6) 0.0441(5) Uani . . 1.000 . -16
    N N3 0.7962(3) 0.03702(12) 0.08415(6) 0.0405(4) Uani . . 1.000 . -16
    C C1 0.9181(4) 0.33887(14) 0.12522(7) 0.0402(5) Uani . . 1.000 . -16
    C C2 1.0856(4) 0.38734(16) 0.17587(8) 0.0465(6) Uani . . 1.000 . -16
    C C3 1.1536(5) 0.50364(19) 0.17923(11) 0.0654(8) Uani . . 1.000 . -16
    C C4 1.0529(6) 0.57302(19) 0.13141(12) 0.0763(9) Uani . . 1.000 . -16
    C C5 0.8855(6) 0.52747(18) 0.08093(11) 0.0678(8) Uani . . 1.000 . -16
    C C6 0.8168(5) 0.41127(16) 0.07781(9) 0.0537(7) Uani . . 1.000 . -16
    C C7 0.9000(4) 0.14835(14) 0.07749(7) 0.0369(5) Uani . . 1.000 . -16
    C C8 0.6239(4) -0.00808(16) 0.12923(8) 0.0449(6) Uani . . 1.000 . -16
    C C9 0.5378(5) -0.13221(17) 0.12095(8) 0.0522(6) Uani . . 1.000 . -16
    H H2 0.75624 0.19142 0.15281 0.0529 Uiso . . 1.000 . -16
    H H3 1.26623 0.53434 0.21351 0.0785 Uiso . . 1.000 . -16
    H H3A 0.84485 -0.01078 0.05666 0.0485 Uiso . . 1.000 . -16
    H H4 1.09789 0.65145 0.13307 0.0915 Uiso . . 1.000 . -16
    H H5 0.81794 0.57530 0.04862 0.0814 Uiso . . 1.000 . -16
    H H6 0.70161 0.38146 0.04358 0.0645 Uiso . . 1.000 . -16
    H H9A 0.72667 -0.17858 0.12780 0.0784 Uiso . . 1.000 . -16
    H H9B 0.44403 -0.14442 0.08033 0.0784 Uiso . . 1.000 . -16
    H H9C 0.38729 -0.15343 0.14937 0.0784 Uiso . . 1.000 . -16
loop_
    _atom_site_aniso_label
    _atom_site_aniso_U_11
    _atom_site_aniso_U_22
    _atom_site_aniso_U_33
    _atom_site_aniso_U_12
    _atom_site_aniso_U_13
    _atom_site_aniso_U_23
    S1 0.0619(3) 0.0391(2) 0.0416(3) -0.0060(2) 0.0135(2) -0.0040(2)
    O1 0.1231(15) 0.0614(10) 0.0455(9) 0.0175(10) -0.0028(9) 0.0020(7)
    O2 0.0672(11) 0.177(2) 0.0673(11) 0.0072(12) -0.0204(9) -0.0075(12)
    O3 0.0970(11) 0.0569(9) 0.0533(8) -0.0117(8) 0.0325(8) -0.0063(7)
    N1 0.0646(11) 0.0792(13) 0.0381(9) 0.0208(10) 0.0014(8) -0.0132(9)
    N2 0.0628(9) 0.0352(7) 0.0350(8) 0.0011(7) 0.0087(7) -0.0019(6)
    N3 0.0512(8) 0.0335(7) 0.0371(7) 0.0002(6) 0.0064(6) -0.0022(6)
    C1 0.0491(10) 0.0345(9) 0.0375(9) 0.0039(7) 0.0063(7) -0.0051(7)
    C2 0.0500(10) 0.0498(10) 0.0401(9) 0.0066(8) 0.0066(8) -0.0085(8)
    C3 0.0704(14) 0.0558(13) 0.0700(14) -0.0081(11) 0.0060(11) -0.0250(11)
    C4 0.0957(18) 0.0385(11) 0.0970(19) -0.0106(11) 0.0224(15) -0.0133(12)
    C5 0.0949(17) 0.0420(11) 0.0676(14) 0.0081(11) 0.0134(13) 0.0081(10)
    C6 0.0704(13) 0.0411(10) 0.0488(11) 0.0069(9) -0.0004(9) -0.0004(8)
    C7 0.0411(9) 0.0341(8) 0.0345(8) 0.0033(7) -0.0026(7) -0.0017(6)
    C8 0.0503(10) 0.0454(10) 0.0390(9) -0.0017(8) 0.0033(8) 0.0036(8)
    C9 0.0594(12) 0.0500(11) 0.0470(10) -0.0126(9) 0.0031(9) 0.0041(8)
_geom_special_details
;
Bond distances, angles <i>etc</i>. have been calculated using the rounded
fractional coordinates. All su's are estimated from the variances of the
(full) variance-covariance matrix. The cell e.s.d.'s are taken into account in
the estimation of distances, angles and torsion angles
;
loop_
    _geom_bond_atom_site_label_1
    _geom_bond_atom_site_label_2
    _geom_bond_site_symmetry_1
    _geom_bond_site_symmetry_2
    _geom_bond_distance
    _geom_bond_publ_flag
    S1 C7 . . 1.6737(17) no
    O1 N1 . . 1.223(3) no
    O2 N1 . . 1.219(2) no
    O3 C8 . . 1.215(2) no
    N1 C2 . . 1.467(2) no
    N2 C1 . . 1.412(2) no
    N2 C7 . . 1.333(2) no
    N3 C7 . . 1.376(2) no
    N3 C8 . . 1.383(2) no
    N2 H2 . . 0.8600 no
    N3 H3A . . 0.8600 no
    C1 C6 . . 1.382(3) no
    C1 C2 . . 1.390(2) no
    C2 C3 . . 1.381(3) no
    C3 C4 . . 1.367(3) no
    C4 C5 . . 1.374(4) no
    C5 C6 . . 1.380(3) no
    C8 C9 . . 1.493(3) no
    C3 H3 . . 0.9300 no
    C4 H4 . . 0.9300 no
    C5 H5 . . 0.9300 no
    C6 H6 . . 0.9300 no
    C9 H9A . . 0.9600 no
    C9 H9B . . 0.9600 no
    C9 H9C . . 0.9600 no
loop_
    _geom_angle_atom_site_label_1
    _geom_angle_atom_site_label_2
    _geom_angle_atom_site_label_3
    _geom_angle_site_symmetry_1
    _geom_angle_site_symmetry_2
    _geom_angle_site_symmetry_3
    _geom_angle
    _geom_angle_publ_flag
    O1 N1 O2 . . . 123.61(19) no
    O1 N1 C2 . . . 118.86(16) no
    O2 N1 C2 . . . 117.45(19) no
    C1 N2 C7 . . . 126.20(14) no
    C7 N3 C8 . . . 128.50(14) no
    C1 N2 H2 . . . 117.00 no
    C7 N2 H2 . . . 117.00 no
    C7 N3 H3A . . . 116.00 no
    C8 N3 H3A . . . 116.00 no
    N2 C1 C2 . . . 121.50(15) no
    N2 C1 C6 . . . 120.62(15) no
    C2 C1 C6 . . . 117.85(16) no
    C1 C2 C3 . . . 121.84(18) no
    N1 C2 C1 . . . 121.07(16) no
    N1 C2 C3 . . . 117.09(17) no
    C2 C3 C4 . . . 119.0(2) no
    C3 C4 C5 . . . 120.3(2) no
    C4 C5 C6 . . . 120.5(2) no
    C1 C6 C5 . . . 120.45(19) no
    S1 C7 N2 . . . 125.50(13) no
    S1 C7 N3 . . . 118.95(12) no
    N2 C7 N3 . . . 115.52(14) no
    O3 C8 C9 . . . 123.00(17) no
    N3 C8 C9 . . . 114.40(15) no
    O3 C8 N3 . . . 122.61(17) no
    C2 C3 H3 . . . 120.00 no
    C4 C3 H3 . . . 120.00 no
    C3 C4 H4 . . . 120.00 no
    C5 C4 H4 . . . 120.00 no
    C4 C5 H5 . . . 120.00 no
    C6 C5 H5 . . . 120.00 no
    C1 C6 H6 . . . 120.00 no
    C5 C6 H6 . . . 120.00 no
    C8 C9 H9A . . . 109.00 no
    C8 C9 H9B . . . 109.00 no
    C8 C9 H9C . . . 109.00 no
    H9A C9 H9B . . . 109.00 no
    H9A C9 H9C . . . 109.00 no
    H9B C9 H9C . . . 109.00 no
loop_
    _geom_torsion_atom_site_label_1
    _geom_torsion_atom_site_label_2
    _geom_torsion_atom_site_label_3
    _geom_torsion_atom_site_label_4
    _geom_torsion_site_symmetry_1
    _geom_torsion_site_symmetry_2
    _geom_torsion_site_symmetry_3
    _geom_torsion_site_symmetry_4
    _geom_torsion
    _geom_torsion_publ_flag
    O1 N1 C2 C3 . . . . 149.7(2) no
    O1 N1 C2 C1 . . . . -30.0(3) no
    O2 N1 C2 C1 . . . . 153.06(19) no
    O2 N1 C2 C3 . . . . -27.3(3) no
    C7 N2 C1 C2 . . . . -129.53(19) no
    C7 N2 C1 C6 . . . . 52.2(3) no
    C1 N2 C7 S1 . . . . 4.5(3) no
    C1 N2 C7 N3 . . . . -177.62(15) no
    C8 N3 C7 N2 . . . . 4.8(2) no
    C7 N3 C8 O3 . . . . -2.9(3) no
    C7 N3 C8 C9 . . . . 177.33(16) no
    C8 N3 C7 S1 . . . . -177.15(13) no
    C6 C1 C2 N1 . . . . 178.95(17) no
    C6 C1 C2 C3 . . . . -0.7(3) no
    N2 C1 C6 C5 . . . . 179.21(19) no
    C2 C1 C6 C5 . . . . 0.9(3) no
    N2 C1 C2 N1 . . . . 0.7(3) no
    N2 C1 C2 C3 . . . . -178.95(17) no
    N1 C2 C3 C4 . . . . -179.54(19) no
    C1 C2 C3 C4 . . . . 0.1(3) no
    C2 C3 C4 C5 . . . . 0.3(3) no
    C3 C4 C5 C6 . . . . 0.0(4) no
    C4 C5 C6 C1 . . . . -0.6(3) no
loop_
    _geom_hbond_atom_site_label_D
    _geom_hbond_atom_site_label_H
    _geom_hbond_atom_site_label_A
    _geom_hbond_site_symmetry_A
    _geom_hbond_distance_DH
    _geom_hbond_distance_HA
    _geom_hbond_distance_DA
    _geom_hbond_angle_DHA
    _geom_hbond_publ_flag
    N2 H2 O1 . 0.86 2.23 2.661(2) 111 yes
    N2 H2 O3 . 0.86 1.93 2.630(2) 137 yes
    N3 H3A S1 3_755 0.86 2.59 3.4371(14) 168 yes
    C9 H9C O2 2_645 0.96 2.51 3.428(3) 161 yes
_iucr_refine_instructions_details
;
TITL TUM9_0m in P2(1)/n
CELL 0.71073 4.1992 11.6081 22.1035 90.000 94.815 90.000
ZERR 4.00 0.0001 0.0003 0.0006 0.000 0.001 0.000
LATT 1
SYMM -x+1/2, y+1/2, -z+1/2
SFAC C  H  N  O  S
UNIT 36  36  12  12  4
L.S. 20
ACTA
BOND $H
HTAB
CONF
LIST 4
FMAP 2
PLAN 8
MPLA 3 N1 O1 O2
MPLA 6 C1 C2 C3 C4 C5 C6
MPLA 7 N2 C7 S1 N3 C8 O3 C9
MPLA 3 N1 O1 O2
TEMP 23.000
WGHT    0.042800    0.332400
FVAR       0.23491
C1    1    0.918117    0.338866    0.125220    11.00000    0.04906    0.03445 =
         0.03750   -0.00507    0.00631    0.00390
C2    1    1.085586    0.387340    0.175869    11.00000    0.05003    0.04984 =
         0.04006   -0.00849    0.00658    0.00659
C3    1    1.153574    0.503637    0.179230    11.00000    0.07044    0.05580 =
         0.06997   -0.02499    0.00601   -0.00811
AFIX  43
H3    2    1.266230    0.534339    0.213514    11.00000   -1.20000
AFIX   0
C4    1    1.052851    0.573019    0.131412    11.00000    0.09565    0.03852 =
         0.09704   -0.01328    0.02239   -0.01057
AFIX  43
H4    2    1.097893    0.651453    0.133074    11.00000   -1.20000
AFIX   0
C5    1    0.885485    0.527469    0.080935    11.00000    0.09489    0.04201 =
         0.06761    0.00814    0.01342    0.00805
AFIX  43
H5    2    0.817940    0.575302    0.048621    11.00000   -1.20000
AFIX   0
C6    1    0.816822    0.411266    0.077813    11.00000    0.07036    0.04114 =
         0.04882   -0.00035   -0.00036    0.00693
AFIX  43
H6    2    0.701605    0.381461    0.043579    11.00000   -1.20000
AFIX   0
C7    1    0.899994    0.148354    0.077491    11.00000    0.04107    0.03405 =
         0.03451   -0.00170   -0.00256    0.00330
C8    1    0.623901   -0.008083    0.129234    11.00000    0.05031    0.04541 =
         0.03895    0.00356    0.00333   -0.00172
C9    1    0.537786   -0.132210    0.120946    11.00000    0.05941    0.05004 =
         0.04704    0.00407    0.00313   -0.01262
AFIX 137
H9A   2    0.726666   -0.178579    0.127802    11.00000   -1.50000
H9B   2    0.444035   -0.144424    0.080333    11.00000   -1.50000
H9C   2    0.387286   -0.153435    0.149374    11.00000   -1.50000
AFIX   0
N1    3    1.196154    0.316492    0.228432    11.00000    0.06462    0.07917 =
         0.03809   -0.01317    0.00139    0.02081
N2    3    0.844849    0.220140    0.122526    11.00000    0.06281    0.03521 =
         0.03504   -0.00191    0.00870    0.00110
AFIX  43
H2    2    0.756239    0.191417    0.152813    11.00000   -1.20000
AFIX   0
N3    3    0.796198    0.037025    0.084145    11.00000    0.05118    0.03345 =
         0.03714   -0.00223    0.00637    0.00017
AFIX  43
H3A   2    0.844846   -0.010782    0.056661    11.00000   -1.20000
AFIX   0
O1    4    1.042220    0.231017    0.240001    11.00000    0.12308    0.06142 =
         0.04552    0.00204   -0.00275    0.01753
O2    4    1.431226    0.349466    0.259736    11.00000    0.06724    0.17650 =
         0.06726   -0.00753   -0.02040    0.00719
O3    4    0.550221    0.048759    0.172066    11.00000    0.09698    0.05693 =
         0.05333   -0.00631    0.03251   -0.01174
S1    5    1.091409    0.182094    0.016461    11.00000    0.06193    0.03909 =
         0.04163   -0.00397    0.01354   -0.00596
HKLF 4 1 1 0 0 0 1 0 0 0 1
REM  TUM9_0m in P2(1)/n
REM R1 =  0.0387 for   1969 Fo > 4sig(Fo)  and  0.0594 for all   2711 data
REM    146 parameters refined using      0 restraints
END
WGHT      0.0428      0.3324
REM Highest difference peak  0.222,  deepest hole -0.218,  1-sigma level  0.041
Q1    1   0.6714 -0.1668  0.0877  11.00000  0.05    0.22
Q2    1   1.2201  0.2344  0.2197  11.00000  0.05    0.21
Q3    1   0.5812 -0.1765  0.1593  11.00000  0.05    0.20
Q4    1   1.0154  0.3610  0.1480  11.00000  0.05    0.19
Q5    1   0.8698  0.2871  0.1234  11.00000  0.05    0.18
Q6    1   1.1524  0.3599  0.1951  11.00000  0.05    0.18
Q7    1   0.7444  0.0525  0.1793  11.00000  0.05    0.17
Q8    1   1.4890  0.3039  0.2378  11.00000  0.05    0.17
;
