# Supplementary material for: N-(2-Nitro­phenyl­carbamothio­yl)acetamide
Source: Acta Crystallogr Sect E Struct Rep Online. 2012 Apr 28;68(Pt 5):o1578. doi: 10.1107/S1600536812016947 (PMC3344673; doi:10.1107/S1600536812016947)
Supplement: Supplementary file 2 [file e-68-o1578-Isup2.hkl]

#
# h,k,l, Fc-squared, Fo-squared, sigma(Fo-squared) and status flag
#
data_I
_shelx_title ' TUM9_0m in P2(1)/n'
_shelx_refln_list_code          4
_shelx_F_calc_maximum      135.91
_exptl_crystal_F_000       496.00
_reflns_d_resolution_high  0.7465
 
loop_
 _symmetry_equiv_pos_as_xyz
 'x, y, z'
 '-x+1/2, y+1/2, -z+1/2'
 '-x, -y, -z'
 'x-1/2, -y-1/2, z-1/2'
 
_cell_length_a     4.1992
_cell_length_b    11.6081
_cell_length_c    22.1035
_cell_angle_alpha  90.000
_cell_angle_beta   94.815
_cell_angle_gamma  90.000
 
_shelx_F_squared_multiplier     1.000
 
loop_
 _refln_index_h
 _refln_index_k
 _refln_index_l
 _refln_F_squared_calc
 _refln_F_squared_meas
 _refln_F_squared_sigma
 _refln_observed_status
   2   0   0     1092.32     1118.40     17.08 o
   4   0   0      233.91      212.16      7.13 o
   1   1   0     3996.65     3981.19     38.56 o
   2   1   0        8.75        2.87      0.73 o
   3   1   0        0.48        0.11      0.60 o
   4   1   0        7.88        6.93      1.38 o
   5   1   0        0.01        2.12      3.44 o
   0   2   0        2.98        1.13      0.45 o
   1   2   0      117.49      117.17      1.61 o
   2   2   0      255.17      281.54      3.80 o
   3   2   0       46.59       49.66      1.53 o
   4   2   0        5.31        7.32      1.35 o
   5   2   0        0.89       -1.21      2.87 o
   1   3   0     4549.27     4668.65     40.60 o
   2   3   0      166.86      165.45      2.72 o
   3   3   0       33.16       32.37      1.45 o
   4   3   0        0.56        0.10      1.22 o
   5   3   0       61.62       73.74      6.00 o
   0   4   0       10.23        8.00      2.73 o
   1   4   0       34.55       47.62      1.66 o
   2   4   0      304.44      337.15      5.02 o
   3   4   0      307.33      318.32      5.92 o
   4   4   0        2.27        0.55      1.67 o
   5   4   0       10.07        1.96      2.96 o
   1   5   0     1424.63     1459.18     17.48 o
   2   5   0        0.59        0.42      0.80 o
   3   5   0       21.89       20.42      1.71 o
   4   5   0       72.66       74.73      3.96 o
   5   5   0        2.11        7.67      3.90 o
   0   6   0     2253.65     2343.61     43.44 o
   1   6   0      181.07      198.98      6.93 o
   2   6   0        3.16        0.96      0.52 o
   3   6   0      169.24      167.15      4.52 o
   4   6   0       83.80       87.91      4.59 o
   5   6   0        1.28       -0.71      2.95 o
   1   7   0      151.95      154.24      3.68 o
   2   7   0      160.62      150.88      4.77 o
   3   7   0        4.98        6.05      2.07 o
   4   7   0        4.01        5.07      2.17 o
   5   7   0        0.11       -3.08      5.26 o
   0   8   0      242.32      221.15     17.40 o
   1   8   0       31.19       33.20      2.41 o
   2   8   0        4.41        6.65      2.39 o
   3   8   0       29.26       29.66      7.43 o
   4   8   0        0.14        0.46      2.02 o
   1   9   0       14.45       10.97      2.09 o
   2   9   0      143.92      140.58      4.68 o
   3   9   0       27.23       28.80      3.46 o
   4   9   0       11.57       10.26      2.73 o
   0  10   0        0.91        0.11      1.54 o
   1  10   0      344.05      329.77      6.21 o
   2  10   0       16.22       16.69      2.51 o
   3  10   0      107.68      108.11      8.10 o
   4  10   0        3.35        2.70      2.57 o
   1  11   0       13.12       20.80      2.73 o
   2  11   0       37.06       33.26      3.12 o
   3  11   0       59.74       51.46      4.78 o
   0  12   0       27.49       27.99      3.41 o
   1  12   0       24.60       25.50      2.57 o
   2  12   0        0.17        0.27      1.91 o
   3  12   0       21.89       25.43      3.97 o
   1  13   0       15.05       14.63      2.90 o
   2  13   0       49.11       48.93      4.70 o
   3  13   0        1.81        0.96      2.86 o
   0  14   0       21.94       22.02      4.36 o
   1  14   0        2.65        3.22      2.64 o
   2  14   0        0.45       -1.74      2.40 o
   1  15   0        6.00        9.53      3.44 o
  -5   0   1       16.21       17.22      5.80 o
  -3   0   1      327.79      373.06      6.87 o
  -1   0   1     8126.47     8376.09    221.27 o
   1   0   1     8459.72     8571.88    109.02 o
   3   0   1      538.55      507.72      9.30 o
   5   0   1       40.15       40.96      8.15 o
  -5   1   1        6.23        8.05      3.65 o
  -4   1   1       13.73       11.39      1.46 o
  -3   1   1      416.30      449.71      7.76 o
  -2   1   1      104.71      106.14      2.53 o
  -1   1   1     3012.62     2964.99     28.90 o
   0   1   1      792.53      786.91      9.92 o
   1   1   1     1383.89     1413.37     11.61 o
   2   1   1        0.68       -0.30      0.43 o
   3   1   1        4.21        0.79      0.68 o
   4   1   1       51.02       47.45      2.63 o
   5   1   1        2.54       -0.99      2.99 o
  -5   2   1       20.38       21.10      4.79 o
  -4   2   1       19.46       17.44      1.82 o
  -3   2   1       27.09       23.32      1.81 o
  -2   2   1      182.64      161.76      3.65 o
  -1   2   1     2324.76     2430.09     23.01 o
   0   2   1     1295.31     1293.06     10.94 o
   1   2   1       88.63       90.81      1.35 o
   2   2   1       91.98       85.01      2.60 o
   3   2   1        4.93        3.34      0.77 o
   4   2   1       14.45       12.43      1.72 o
   5   2   1       32.88       28.84      8.25 o
  -5   3   1        0.34       -0.08      2.45 o
  -4   3   1       17.00       17.40      1.75 o
  -3   3   1        1.40        1.28      0.59 o
  -2   3   1      225.35      243.30      3.19 o
  -1   3   1      268.49      267.10      3.06 o
   0   3   1     2881.81     2874.77     25.32 o
   1   3   1     2772.34     2842.16     25.06 o
   2   3   1      336.57      328.34      4.13 o
   3   3   1       24.23       25.33      1.81 o
   4   3   1      109.29      112.62      3.88 o
   5   3   1        1.94        2.57      2.71 o
  -5   4   1       18.40       17.26      4.17 o
  -4   4   1       69.84       69.48      3.35 o
  -3   4   1        8.61        9.31      1.09 o
  -2   4   1      473.28      427.93      5.73 o
  -1   4   1      309.73      341.25      5.88 o
   0   4   1     1682.43     1747.47     16.67 o
   1   4   1       16.36       14.32      0.88 o
   2   4   1      225.14      195.08      2.89 o
   3   4   1        8.55        6.44      1.23 o
   4   4   1       11.55        9.32      1.84 o
   5   4   1       15.98       14.76      3.65 o
  -5   5   1        6.76        4.18      4.80 o
  -4   5   1        3.56        2.52      1.76 o
  -3   5   1        7.87        7.35      1.27 o
  -2   5   1        6.22        8.61      1.60 o
  -1   5   1        4.34        1.09      0.73 o
   0   5   1     3417.77     3462.88     43.76 o
   1   5   1     1037.02     1087.96     14.91 o
   2   5   1        0.01       -0.55      0.69 o
   3   5   1       20.00       18.26      1.72 o
   4   5   1      168.82      182.70      5.97 o
   5   5   1        2.34        1.40      2.91 o
  -5   6   1       26.25       31.45      5.62 o
  -4   6   1       72.99       64.76      4.06 o
  -3   6   1       91.20       96.86      3.10 o
  -2   6   1       48.10       49.88      2.75 o
  -1   6   1      572.77      580.33      8.35 o
   0   6   1     2977.91     3168.20     40.64 o
   1   6   1      229.37      234.49      5.94 o
   2   6   1      374.46      353.70      4.63 o
   3   6   1       50.72       51.61      2.98 o
   4   6   1       96.47       90.66      5.18 o
   5   6   1        8.64       12.24      6.25 o
  -5   7   1        2.96       -3.08      4.89 o
  -4   7   1        0.02        2.62      2.08 o
  -3   7   1      201.50      204.19      5.39 o
  -2   7   1       46.15       44.77      2.76 o
  -1   7   1      561.41      562.78      8.50 o
   0   7   1        7.53        9.41      1.39 o
   1   7   1        6.18        9.89      1.52 o
   2   7   1       15.04       15.09      1.48 o
   3   7   1       25.62       33.75      3.24 o
   4   7   1        4.02        2.74      2.19 o
  -4   8   1        9.45        8.73      2.47 o
  -3   8   1        2.67        3.43      1.69 o
  -2   8   1       19.10       15.00      2.46 o
  -1   8   1      436.14      417.24      7.15 o
   0   8   1       16.66       11.52      1.49 o
   1   8   1      407.19      408.16      7.85 o
   2   8   1       27.44       28.59      1.83 o
   3   8   1        0.12       -3.06      3.06 o
   4   8   1        1.20        1.73      2.15 o
  -4   9   1        0.00       -1.13      3.13 o
  -3   9   1       84.14       88.35      4.47 o
  -2   9   1       48.14       44.22      3.59 o
  -1   9   1      117.12      117.62      3.69 o
   0   9   1      134.55      116.99      3.61 o
   1   9   1       10.98       11.66      1.81 o
   2   9   1       30.19       28.36      2.32 o
   3   9   1        7.95        6.53      4.23 o
   4   9   1       10.66        7.24      2.65 o
  -4  10   1        4.18        4.18      2.62 o
  -3  10   1       24.83       24.08      2.94 o
  -2  10   1      250.01      238.80      7.15 o
  -1  10   1       76.55       72.59      5.94 o
   0  10   1       63.34       60.80      3.16 o
   1  10   1        0.13       -1.15      1.15 o
   2  10   1      712.72      703.98     12.84 o
   3  10   1        4.81        4.43      2.56 o
   4  10   1       10.62       11.38      2.95 o
  -3  11   1       39.21       39.69      4.78 o
  -2  11   1       51.31       55.63      3.80 o
  -1  11   1        0.02       -1.31      1.31 o
   0  11   1        0.07       -1.14      1.14 o
   1  11   1       24.86       17.54      2.08 o
   2  11   1       19.82       22.11      3.24 o
   3  11   1       43.13       38.81      4.73 o
  -3  12   1        0.00       -1.56      2.47 o
  -2  12   1       65.09       75.98      4.65 o
  -1  12   1       95.84       98.20      4.45 o
   0  12   1       60.85       50.89      3.30 o
   1  12   1       10.02        8.36      1.93 o
   2  12   1       38.71       44.78      4.34 o
   3  12   1        4.50        4.63      2.93 o
  -3  13   1       26.19       29.36      4.44 o
  -2  13   1        1.08        0.61      2.05 o
  -1  13   1       19.59       22.18      3.00 o
   0  13   1       69.44       67.87      3.93 o
   1  13   1       43.91       36.50      4.17 o
   2  13   1        3.99        3.81      2.54 o
   3  13   1       16.53       20.33      4.15 o
  -2  14   1        5.77        7.98      2.95 o
  -1  14   1       39.28       43.66      3.92 o
   0  14   1        0.29        0.56      2.38 o
   1  14   1       15.98       15.70      3.50 o
   2  14   1        0.35       -1.01      2.47 o
  -1  15   1       38.83       50.01      5.19 o
   0  15   1        0.28        1.48      2.20 o
   1  15   1       17.51       20.47      5.55 o
  -4   0   2        1.95       -1.72      1.72 o
  -2   0   2       83.33       73.76      5.80 o
   0   0   2      299.59      292.73      5.64 o
   2   0   2      128.94      163.24      3.72 o
   4   0   2      204.55      231.53     14.41 o
  -5   1   2        3.35       -0.82      2.95 o
  -4   1   2      241.02      239.32      5.63 o
  -3   1   2      197.45      203.04      4.37 o
  -2   1   2      358.57      331.48      5.52 o
  -1   1   2      250.52      251.67      3.53 o
   0   1   2     5283.76     5094.42     44.68 o
   1   1   2     4770.56     4782.59     36.51 o
   2   1   2       16.66       13.47      1.03 o
   3   1   2        0.66        0.73      0.74 o
   4   1   2        4.23        1.54      1.33 o
   5   1   2        2.66       -2.38      3.01 o
  -5   2   2        2.96        2.34      4.80 o
  -4   2   2       71.12       69.06      4.04 o
  -3   2   2      275.69      279.62      5.76 o
  -2   2   2       44.63       46.33      2.00 o
  -1   2   2      512.19      534.84      5.60 o
   0   2   2       85.08       71.16      1.13 o
   1   2   2     3582.46     3590.98     28.40 o
   2   2   2      758.21      792.56      7.37 o
   3   2   2      234.84      232.39      3.92 o
   4   2   2        5.56        4.63      1.43 o
   5   2   2        3.99        4.23      2.45 o
  -5   3   2       27.86       30.63      7.43 o
  -4   3   2        6.27        8.26      1.31 o
  -3   3   2       10.06       15.96      1.01 o
  -2   3   2        0.27       -0.31      0.69 o
  -1   3   2     1027.74     1052.97      9.32 o
   0   3   2       52.10       41.81      1.14 o
   1   3   2        2.37        2.58      0.67 o
   2   3   2      194.18      193.51      2.95 o
   3   3   2       95.71       98.86      2.55 o
   4   3   2        0.71       -1.11      1.30 o
   5   3   2       13.24       14.24      3.55 o
  -5   4   2        5.92       -2.41      2.41 o
  -4   4   2        7.23        5.99      1.75 o
  -3   4   2      126.13      128.27      2.94 o
  -2   4   2        0.05       -0.86      0.86 o
  -1   4   2      603.63      563.26      6.25 o
   0   4   2      333.49      339.67      3.81 o
   1   4   2     1815.78     1823.76     17.92 o
   2   4   2       24.47       22.10      1.41 o
   3   4   2       94.20      106.74      3.30 o
   4   4   2        3.92        0.23      2.30 o
   5   4   2        0.00       -0.17      2.90 o
  -5   5   2        6.50        5.11      3.02 o
  -4   5   2       76.13       92.97      4.05 o
  -3   5   2        0.13       -0.21      0.85 o
  -2   5   2      106.61       87.41      2.55 o
  -1   5   2       17.41       33.68      1.64 o
   0   5   2       12.25       10.78      1.15 o
   1   5   2     1746.35     1780.53     19.23 o
   2   5   2      463.53      506.78      6.73 o
   3   5   2      292.89      306.21      7.55 o
   4   5   2        7.29        5.95      2.21 o
   5   5   2       17.01       27.64      8.34 o
  -5   6   2        0.04       -1.08      2.85 o
  -4   6   2      112.59      112.09      4.77 o
  -3   6   2      291.72      301.15      7.74 o
  -2   6   2      431.10      444.60      6.14 o
  -1   6   2       22.44       42.47      2.21 o
   0   6   2      548.44      495.91      7.52 o
   1   6   2       61.94       61.31      2.40 o
   2   6   2      168.83      168.71      3.14 o
   3   6   2       14.65       15.84      2.19 o
   4   6   2        0.15        0.62      1.82 o
   5   6   2        0.01       -0.86      2.88 o
  -5   7   2        0.00       -2.87      2.87 o
  -4   7   2       24.32       20.02      3.35 o
  -3   7   2       18.92       15.44      2.45 o
  -2   7   2      229.62      237.42      5.20 o
  -1   7   2        1.13       -0.42      0.99 o
   0   7   2      105.36       99.49      2.98 o
   1   7   2       16.03       19.18      1.63 o
   2   7   2      471.35      476.15      7.52 o
   3   7   2        0.69        0.51      1.93 o
   4   7   2       94.11       93.42      5.16 o
  -4   8   2       12.47       17.36      2.90 o
  -3   8   2       57.01       48.81      3.84 o
  -2   8   2       34.91       32.37      2.62 o
  -1   8   2       19.56       18.95      1.96 o
   0   8   2      545.41      537.75      8.59 o
   1   8   2        0.59        0.95      1.68 o
   2   8   2      125.81      116.87      3.77 o
   3   8   2        9.20        7.48      2.41 o
   4   8   2       22.42       27.45      3.52 o
  -4   9   2       39.27       41.63      4.11 o
  -3   9   2       38.20       35.98      3.66 o
  -2   9   2       94.44       94.48      4.98 o
  -1   9   2      468.42      447.04      8.68 o
   0   9   2       11.57        9.29      1.52 o
   1   9   2       45.78       47.27      2.70 o
   2   9   2       79.84       76.36      3.65 o
   3   9   2       47.10       50.99      4.31 o
   4   9   2       12.63        9.63      2.85 o
  -4  10   2        4.71        6.82      2.80 o
  -3  10   2        0.34       -1.78      1.78 o
  -2  10   2      162.36      150.86      5.99 o
  -1  10   2      415.84      408.25      8.61 o
   0  10   2       23.09       25.51      2.85 o
   1  10   2       54.01       66.18      3.72 o
   2  10   2        7.92        6.92      2.12 o
   3  10   2      116.42      114.81      9.16 o
   4  10   2        0.15       -2.44      2.44 o
  -3  11   2        1.99       -1.32      1.98 o
  -2  11   2       12.18       16.03      2.92 o
  -1  11   2      402.81      376.08      8.52 o
   0  11   2        8.41        6.38      1.96 o
   1  11   2       16.73       18.48      2.16 o
   2  11   2        4.21        3.58      2.10 o
   3  11   2        4.61        4.50      2.67 o
  -3  12   2       32.22       35.13      3.53 o
  -2  12   2       22.44       30.90      3.32 o
  -1  12   2       78.25       81.48      4.51 o
   0  12   2       15.81       20.97      2.35 o
   1  12   2       39.85       44.86      3.23 o
   2  12   2        0.46       -0.83      2.18 o
   3  12   2       46.82       51.10      5.05 o
  -3  13   2        5.97        7.16      3.18 o
  -2  13   2       22.16       20.89      2.94 o
  -1  13   2       66.33       73.47      4.69 o
   0  13   2        0.16        1.04      1.60 o
   1  13   2       40.46       34.66      3.35 o
   2  13   2       36.73       47.14      6.54 o
   3  13   2        6.32        0.18      7.25 o
  -2  14   2        3.24        5.91      2.45 o
  -1  14   2        6.30       10.38      2.63 o
   0  14   2       57.94       67.98      6.47 o
   1  14   2        0.38       -1.66      2.29 o
   2  14   2        0.47        0.60      2.63 o
  -1  15   2        0.52        0.98      2.39 o
   0  15   2        1.06       -1.34      1.84 o
   1  15   2        8.65       13.29      3.44 o
  -5   0   3        8.29       15.22      5.62 o
  -3   0   3        8.36        8.88      3.81 o
  -1   0   3     9843.39     9427.36    119.74 o
   1   0   3    18470.97    17649.63    181.44 o
   3   0   3      268.68      274.57     11.75 o
   5   0   3        7.49        8.15      5.07 o
  -5   1   3       16.94       15.37      4.33 o
  -4   1   3       16.40       16.26      2.18 o
  -3   1   3      527.69      534.70      9.20 o
  -2   1   3       28.17       30.77      1.47 o
  -1   1   3       39.56       51.02      1.27 o
   0   1   3      475.57      478.05      4.62 o
   1   1   3     4057.91     4175.21     31.53 o
   2   1   3       79.46       94.16      1.80 o
   3   1   3      150.81      139.47      3.08 o
   4   1   3       13.91       14.46      1.88 o
   5   1   3       11.17       11.14      3.97 o
  -5   2   3        9.02       13.06      7.25 o
  -4   2   3       70.20       69.62      4.82 o
  -3   2   3       10.27       10.74      1.40 o
  -2   2   3      515.03      532.05      9.31 o
  -1   2   3       93.58       90.22      1.55 o
   0   2   3     2319.21     2320.26     20.47 o
   1   2   3      186.92      188.84      2.15 o
   2   2   3      416.49      475.06      5.22 o
   3   2   3       20.62       19.40      1.35 o
   4   2   3        0.19        0.48      1.30 o
   5   2   3        0.68        2.80      2.35 o
  -5   3   3        3.47        4.35      4.71 o
  -4   3   3      100.15       96.55      9.07 o
  -3   3   3       12.40       14.65      1.57 o
  -2   3   3      174.02      178.50      2.51 o
  -1   3   3      983.60      959.85      8.16 o
   0   3   3     2868.90     2915.36     24.31 o
   1   3   3      118.16      127.37      2.15 o
   2   3   3      541.21      560.62      7.10 o
   3   3   3       25.88       33.34      1.94 o
   4   3   3       18.53       16.70      2.06 o
   5   3   3        2.94        2.85      2.95 o
  -5   4   3        0.71       -2.48      2.48 o
  -4   4   3       98.77       95.08      3.87 o
  -3   4   3       48.09       54.72      2.32 o
  -2   4   3     1336.42     1368.28     19.03 o
  -1   4   3       46.69       55.22      1.74 o
   0   4   3      252.75      244.88      3.73 o
   1   4   3      252.84      277.39      4.46 o
   2   4   3      461.08      467.39      7.03 o
   3   4   3        0.98        1.20      0.90 o
   4   4   3        0.43       -0.18      1.61 o
   5   4   3       23.17       21.08      4.12 o
  -5   5   3       20.95       25.30      8.34 o
  -4   5   3        3.15        3.10      1.73 o
  -3   5   3       22.72       22.40      2.28 o
  -2   5   3      110.27      112.07      2.88 o
  -1   5   3     1807.99     1954.97     22.85 o
   0   5   3      279.20      247.41      4.91 o
   1   5   3     1394.42     1426.90     17.34 o
   2   5   3        8.21       11.00      1.07 o
   3   5   3      156.87      153.74      4.58 o
   4   5   3       15.33       18.54      2.63 o
   5   5   3       28.75       32.21      5.98 o
  -5   6   3       24.79       21.38      4.32 o
  -4   6   3        5.42        2.94      1.47 o
  -3   6   3       38.34       39.50      3.14 o
  -2   6   3      252.54      257.57      5.03 o
  -1   6   3      166.88      135.15      3.55 o
   0   6   3      698.83      806.64     12.19 o
   1   6   3      900.20      915.62     13.56 o
   2   6   3       24.41       23.38      2.59 o
   3   6   3        9.13        9.33      1.78 o
   4   6   3        0.28        1.79      1.92 o
   5   6   3        6.13        5.48      3.40 o
  -5   7   3       18.19       11.96      6.71 o
  -4   7   3        0.01       -1.33      1.73 o
  -3   7   3      327.43      324.24      8.46 o
  -2   7   3        0.21       -0.61      0.83 o
  -1   7   3       51.75       47.35      2.57 o
   0   7   3       48.96       56.80      2.80 o
   1   7   3      874.29      875.78     13.49 o
   2   7   3       66.00       62.08      2.85 o
   3   7   3      316.98      306.09      8.46 o
   4   7   3        2.04        0.33      2.01 o
  -4   8   3        1.08        5.53      3.95 o
  -3   8   3       79.40       81.01      4.74 o
  -2   8   3        0.09        0.46      2.00 o
  -1   8   3      543.71      518.76      9.31 o
   0   8   3      367.35      367.92      7.38 o
   1   8   3      152.84      144.04      4.29 o
   2   8   3       58.82       63.89      3.20 o
   3   8   3      120.61      119.75      5.74 o
   4   8   3        0.01        1.54      2.32 o
  -4   9   3        7.10        3.29      2.74 o
  -3   9   3       71.45       73.07      4.87 o
  -2   9   3        7.16        7.65      2.00 o
  -1   9   3       94.98       84.52      3.85 o
   0   9   3      219.68      215.61      5.60 o
   1   9   3       11.85        7.34      1.67 o
   2   9   3        0.05       -1.02      1.16 o
   3   9   3       51.96       45.94      4.38 o
   4   9   3       12.71       13.45      4.65 o
  -4  10   3        0.34       -1.08      2.38 o
  -3  10   3       26.13       24.87      3.88 o
  -2  10   3       13.81       13.57      2.54 o
  -1  10   3        9.26        4.75      1.91 o
   0  10   3        0.52        0.11      1.38 o
   1  10   3        0.71        0.50      1.47 o
   2  10   3      125.67      132.05      5.26 o
   3  10   3       11.96       15.14      3.39 o
   4  10   3        4.83        2.41      2.66 o
  -3  11   3       17.92       14.06      2.66 o
  -2  11   3      329.28      326.68     11.20 o
  -1  11   3        0.33       -0.52      1.75 o
   0  11   3      563.07      538.83     10.80 o
   1  11   3       28.12       26.17      2.72 o
   2  11   3       36.07       27.20      2.87 o
   3  11   3        6.73        0.22      2.68 o
  -3  12   3       14.26       16.00      2.94 o
  -2  12   3       54.48       50.82      4.50 o
  -1  12   3        0.34        0.03      1.64 o
   0  12   3       17.32       26.72      2.89 o
   1  12   3        2.65        0.17      1.52 o
   2  12   3      110.38      122.61      5.85 o
   3  12   3        3.88        2.23      2.84 o
  -3  13   3       14.98       24.77      3.53 o
  -2  13   3        9.94       10.80      2.63 o
  -1  13   3        4.25        1.49      2.30 o
   0  13   3       22.31       29.38      2.80 o
   1  13   3        3.30        4.81      1.86 o
   2  13   3        1.47        0.08      2.43 o
  -2  14   3        4.97       13.13      2.79 o
  -1  14   3       46.77       53.27      4.28 o
   0  14   3        5.05        4.50      2.06 o
   1  14   3       32.28       32.61      3.67 o
   2  14   3        1.69       -0.75      2.48 o
  -1  15   3        7.13       10.11      2.89 o
   0  15   3        0.99        2.04      2.06 o
   1  15   3        0.83       -1.95      2.65 o
  -4   0   4        9.96       11.88      3.17 o
  -2   0   4     1771.14     1800.59     52.73 o
   0   0   4     1834.65     1606.51     18.30 o
   2   0   4     2933.60     3075.47     39.17 o
   4   0   4        4.01        7.97      3.71 o
  -5   1   4       25.00       22.59      4.85 o
  -4   1   4       77.79       72.93      3.70 o
  -3   1   4      261.97      256.11      5.07 o
  -2   1   4     2812.27     2873.82     40.18 o
  -1   1   4    14142.95    14140.18    112.87 o
   0   1   4      200.50      188.48      2.20 o
   1   1   4     2010.18     2064.34     15.98 o
   2   1   4     2026.72     2181.82     20.05 o
   3   1   4       33.37       31.73      1.96 o
   4   1   4        0.21        0.51      1.28 o
   5   1   4       11.33        4.37      3.37 o
  -5   2   4        4.22        3.56      3.90 o
  -4   2   4       14.43       12.70      2.18 o
  -3   2   4       36.53       34.94      1.77 o
  -2   2   4     2244.18     2273.47     30.46 o
  -1   2   4     2772.99     2853.59     25.22 o
   0   2   4     9206.58     8849.66     76.61 o
   1   2   4     2119.34     2161.94     18.38 o
   2   2   4      108.76      117.51      2.30 o
   3   2   4        0.90        0.08      0.85 o
   4   2   4        5.22        3.72      1.52 o
   5   2   4       31.88       38.78      4.05 o
  -5   3   4        6.37       -0.91      4.17 o
  -4   3   4        9.32        7.84      2.13 o
  -3   3   4       13.56       17.87      2.33 o
  -2   3   4       19.89       19.33      0.82 o
  -1   3   4     2191.53     2294.45     19.43 o
   0   3   4        0.02        0.32      0.50 o
   1   3   4     1627.85     1735.29     15.09 o
   2   3   4      912.51      952.28      9.41 o
   3   3   4      259.80      250.26      6.45 o
   4   3   4        0.28        1.78      1.50 o
   5   3   4       19.03       26.36      4.35 o
  -5   4   4        2.32        4.32      2.88 o
  -4   4   4       71.41       75.46      7.88 o
  -3   4   4      339.10      351.62      5.63 o
  -2   4   4      152.06      165.12      3.02 o
  -1   4   4       41.19       38.76      1.34 o
   0   4   4        3.82        3.08      1.10 o
   1   4   4       73.40       67.30      2.07 o
   2   4   4      372.24      354.03      7.25 o
   3   4   4       63.08       57.73      2.64 o
   4   4   4        0.13       -1.66      1.66 o
   5   4   4        7.99        6.54      3.30 o
  -5   5   4       43.63       41.81      6.16 o
  -4   5   4      112.61      109.41      4.25 o
  -3   5   4       33.45       34.81      2.61 o
  -2   5   4      140.53      157.82      3.48 o
  -1   5   4      451.81      394.96      5.95 o
   0   5   4      409.65      410.63      7.00 o
   1   5   4      164.02      171.56      4.05 o
   2   5   4      427.07      450.06      6.33 o
   3   5   4       10.49       12.35      1.96 o
   4   5   4        0.98        2.44      1.84 o
   5   5   4       17.95       20.43      4.62 o
  -5   6   4        0.09        0.86      2.88 o
  -4   6   4        2.71       -0.80      1.67 o
  -3   6   4      147.75      140.27     10.21 o
  -2   6   4        2.01        0.72      1.08 o
  -1   6   4       97.60      106.30      3.24 o
   0   6   4      231.00      201.77      4.59 o
   1   6   4      644.56      649.62     10.41 o
   2   6   4        0.00        1.15      1.00 o
   3   6   4       22.89       24.28      2.31 o
   4   6   4        3.18        5.38      2.19 o
   5   6   4       16.85       19.18      4.31 o
  -5   7   4        0.97        1.45      5.44 o
  -4   7   4       33.90       36.08      2.67 o
  -3   7   4      105.91      112.65      4.85 o
  -2   7   4      264.65      248.07      4.80 o
  -1   7   4        4.73        8.97      1.42 o
   0   7   4       56.00       52.80      2.71 o
   1   7   4       53.71       61.11      2.99 o
   2   7   4      371.47      380.49      7.26 o
   3   7   4       10.40        7.61      2.34 o
   4   7   4        0.37        1.16      2.45 o
  -4   8   4        2.47        3.20      1.76 o
  -3   8   4        3.41        5.00      2.14 o
  -2   8   4      162.76      164.38      4.12 o
  -1   8   4      294.91      318.63      7.09 o
   0   8   4      485.21      457.84      8.65 o
   1   8   4      160.29      152.07      4.44 o
   2   8   4       37.78       37.40      3.27 o
   3   8   4       51.46       49.54      4.06 o
   4   8   4       48.31       48.70      4.31 o
  -4   9   4        5.34        3.91      2.07 o
  -3   9   4        1.90        0.79      2.85 o
  -2   9   4        5.60        4.74      1.81 o
  -1   9   4       35.02       35.83      2.63 o
   0   9   4       38.25       33.78      2.58 o
   1   9   4      170.23      168.53      5.00 o
   2   9   4      118.95      117.93      5.57 o
   3   9   4        6.25        6.36      2.56 o
   4   9   4        0.94        0.34      2.37 o
  -4  10   4        5.16        5.07      2.27 o
  -3  10   4        9.79       10.49      2.76 o
  -2  10   4       58.57       58.64      5.49 o
  -1  10   4        7.21        3.06      1.69 o
   0  10   4       89.74       89.24      4.26 o
   1  10   4       17.96       19.23      3.20 o
   2  10   4        8.06       10.15      2.99 o
   3  10   4       40.24       42.46      4.93 o
   4  10   4        5.74        8.49      4.39 o
  -3  11   4       21.98       22.23      3.57 o
  -2  11   4        0.02       -1.18      3.52 o
  -1  11   4      467.68      439.82      9.43 o
   0  11   4       31.84       26.69      2.81 o
   1  11   4        2.84        1.06      1.58 o
   2  11   4       26.97       27.10      2.96 o
   3  11   4       54.10       42.79      4.53 o
  -3  12   4       45.43       47.46      4.16 o
  -2  12   4        0.41       -0.94      2.94 o
  -1  12   4        0.91        1.82      1.86 o
   0  12   4       16.90       16.80      2.52 o
   1  12   4       28.89       28.02      2.96 o
   2  12   4        9.16       11.95      2.67 o
   3  12   4       21.43       19.13      3.82 o
  -3  13   4       32.62       38.44      4.01 o
  -2  13   4       12.50       13.70      3.27 o
  -1  13   4        1.54       -0.29      2.28 o
   0  13   4        9.81       21.45      2.81 o
   1  13   4        0.43       -1.45      1.45 o
   2  13   4       21.52       22.54      3.20 o
  -2  14   4       23.37       26.91      3.50 o
  -1  14   4        0.41        0.21      2.13 o
   0  14   4      134.77      144.91      5.85 o
   1  14   4       12.55       11.30      2.66 o
   2  14   4        0.93       -2.44      2.44 o
  -1  15   4        0.26        0.94      2.36 o
   0  15   4        2.68        4.93      2.13 o
   1  15   4        0.00       -0.86      2.41 o
  -5   0   5        6.55        9.79      5.26 o
  -3   0   5      480.76      478.76     10.98 o
  -1   0   5     1627.79     1599.12     23.90 o
   1   0   5       16.76       15.71      0.98 o
   3   0   5      127.51      154.62      4.69 o
   5   0   5       24.14       27.91      6.89 o
  -5   1   5        0.19       -0.19      3.01 o
  -4   1   5        0.49        1.07      1.50 o
  -3   1   5      390.05      368.95      6.65 o
  -2   1   5      750.35      752.91     11.19 o
  -1   1   5     1699.79     1861.90     15.15 o
   0   1   5       25.32       14.51      0.84 o
   1   1   5     4511.66     4562.20     34.58 o
   2   1   5      115.53      118.85      2.49 o
   3   1   5      178.09      177.94      3.57 o
   4   1   5        4.67        4.45      1.59 o
   5   1   5        0.00        0.16      2.22 o
  -5   2   5        0.22       -0.71      5.44 o
  -4   2   5       97.36       96.21      4.56 o
  -3   2   5       70.27       66.53      2.69 o
  -2   2   5       23.59       21.61      0.93 o
  -1   2   5     6944.44     7048.36     57.91 o
   0   2   5       21.95       20.46      0.86 o
   1   2   5      279.79      292.63      3.52 o
   2   2   5      470.73      462.78      5.26 o
   3   2   5       14.37       18.25      1.41 o
   4   2   5        0.55       -0.13      1.38 o
   5   2   5        0.08       -1.46      2.27 o
  -5   3   5        2.72        1.27      4.53 o
  -4   3   5        4.31        4.85      2.55 o
  -3   3   5        9.58        7.24      0.99 o
  -2   3   5      213.49      215.96      3.27 o
  -1   3   5       54.24       64.24      1.41 o
   0   3   5      615.71      588.87      6.16 o
   1   3   5      108.31      100.28      2.43 o
   2   3   5      152.27      123.80      2.56 o
   3   3   5      128.83      127.53      3.69 o
   4   3   5       53.66       54.76      3.30 o
   5   3   5        2.20        3.37      4.53 o
  -5   4   5        7.36        4.69      3.05 o
  -4   4   5       82.45       76.85      5.60 o
  -3   4   5        5.66        4.65      1.01 o
  -2   4   5       98.81      126.09      2.44 o
  -1   4   5        0.60        0.78      0.67 o
   0   4   5      723.71      697.14     10.33 o
   1   4   5      210.71      241.00      4.25 o
   2   4   5     1242.63     1266.59     14.46 o
   3   4   5       22.12       21.64      1.63 o
   4   4   5        9.53        7.99      2.14 o
   5   4   5        0.08       -0.32      2.88 o
  -5   5   5        5.22        6.96      3.21 o
  -4   5   5        0.12       -1.51      1.51 o
  -3   5   5      548.46      556.20     11.12 o
  -2   5   5      559.83      584.46      8.44 o
  -1   5   5     1126.74     1154.37     14.35 o
   0   5   5       11.00        8.14      1.21 o
   1   5   5      311.08      352.71      6.44 o
   2   5   5      416.82      424.83      6.80 o
   3   5   5       27.48       21.59      1.81 o
   4   5   5       15.08       11.86      2.47 o
   5   5   5        0.73        6.67      3.81 o
  -5   6   5        0.66       -1.29      2.78 o
  -4   6   5        0.88       -0.94      1.56 o
  -3   6   5        2.10        3.16      1.78 o
  -2   6   5      631.92      652.90     13.75 o
  -1   6   5     1272.61     1221.76     17.23 o
   0   6   5       39.60       51.23      2.56 o
   1   6   5       25.68       18.62      1.69 o
   2   6   5      303.72      304.16      6.09 o
   3   6   5      159.98      170.00      4.35 o
   4   6   5        4.91       -0.29      2.06 o
  -4   7   5        4.25        4.47      1.99 o
  -3   7   5       40.78       35.52      3.23 o
  -2   7   5      386.52      349.29     13.19 o
  -1   7   5        1.54        1.93      1.12 o
   0   7   5      491.24      480.45     11.43 o
   1   7   5      420.31      401.09      7.67 o
   2   7   5       10.74       12.24      1.64 o
   3   7   5        3.34        5.35      2.20 o
   4   7   5        7.69        5.99      2.41 o
  -4   8   5       16.52       13.11      2.73 o
  -3   8   5        2.73        1.14      1.85 o
  -2   8   5      284.66      267.56      5.39 o
  -1   8   5       70.34       66.93      3.30 o
   0   8   5      223.91      211.59      5.47 o
   1   8   5       56.22       64.84      3.39 o
   2   8   5       41.35       43.62      3.53 o
   3   8   5       22.07       21.71      3.14 o
   4   8   5        9.26        4.89      3.29 o
  -4   9   5       22.98       23.63      3.34 o
  -3   9   5       69.19       69.28      4.83 o
  -2   9   5       21.21       21.28      2.54 o
  -1   9   5        0.73       -1.19      1.19 o
   0   9   5      568.24      550.33     10.23 o
   1   9   5      320.99      301.73      7.01 o
   2   9   5      121.48      126.90      4.47 o
   3   9   5       55.54       63.05      9.35 o
   4   9   5       27.64       28.24      3.82 o
  -4  10   5       48.85       57.13      4.93 o
  -3  10   5        3.99        0.96      2.25 o
  -2  10   5        0.72       -0.45      1.84 o
  -1  10   5      253.91      244.48      6.39 o
   0  10   5       21.76       20.67      2.40 o
   1  10   5      164.18      168.51      5.39 o
   2  10   5        8.19        4.07      2.12 o
   3  10   5        4.48        2.71      2.49 o
   4  10   5        0.63       -2.54      2.54 o
  -3  11   5       14.34       14.71      3.04 o
  -2  11   5       49.34       54.33      4.01 o
  -1  11   5       20.30       24.85      2.79 o
   0  11   5      281.28      279.52      7.29 o
   1  11   5       60.20       55.53      4.37 o
   2  11   5        9.83        7.75      2.42 o
   3  11   5        7.12       -1.10      3.48 o
  -3  12   5        9.27        9.17      4.51 o
  -2  12   5        5.64        7.15      2.98 o
  -1  12   5       14.89       13.31      2.38 o
   0  12   5       34.34       21.92      3.42 o
   1  12   5        0.00        1.51      2.29 o
   2  12   5       24.83       30.16      3.32 o
   3  12   5       32.36       40.58      4.82 o
  -3  13   5       11.48        9.97      8.34 o
  -2  13   5       18.55       19.52      3.30 o
  -1  13   5        5.85        7.27      2.67 o
   0  13   5       18.74       23.42      2.89 o
   1  13   5       13.76       21.02      2.87 o
   2  13   5        0.32        2.26      2.24 o
  -2  14   5        3.31       -2.42      2.82 o
  -1  14   5       40.29       36.38      4.32 o
   0  14   5        2.94        2.86      2.19 o
   1  14   5       17.80       21.69      3.32 o
   2  14   5        0.57        1.48      2.34 o
  -1  15   5        0.55       -0.09      2.27 o
   0  15   5        7.95       13.49      2.66 o
   1  15   5       13.23        9.42      5.98 o
  -4   0   6       14.47       17.58      2.01 o
  -2   0   6     2686.52     2758.71     40.90 o
   0   0   6     1180.32     1129.86     13.42 o
   2   0   6       96.72       82.25      3.40 o
   4   0   6       34.82       36.54      3.91 o
  -5   1   6        0.27        2.27      3.27 o
  -4   1   6       87.63       84.80      4.02 o
  -3   1   6       46.28       49.30      2.54 o
  -2   1   6      510.56      521.63      9.10 o
  -1   1   6      431.70      481.63      4.43 o
   0   1   6     1596.83     1661.83     14.30 o
   1   1   6     1713.14     1785.43     14.84 o
   2   1   6     1530.10     1563.62     14.94 o
   3   1   6       55.82       65.42      2.86 o
   4   1   6       79.51       73.00      3.71 o
   5   1   6        0.43        0.71      2.34 o
  -5   2   6       19.92       15.67      6.34 o
  -4   2   6        0.27        0.03      1.72 o
  -3   2   6      162.80      157.43      4.13 o
  -2   2   6      313.92      351.13      4.78 o
  -1   2   6     1292.06     1279.97     11.21 o
   0   2   6      180.97      201.41      3.06 o
   1   2   6      163.77      153.85      2.52 o
   2   2   6     1943.43     2029.03     19.06 o
   3   2   6      111.91      119.17      2.38 o
   4   2   6        4.50        7.66      1.83 o
   5   2   6        5.52        3.64      2.58 o
  -5   3   6        3.07       -3.99      3.99 o
  -4   3   6        1.10       -0.09      1.75 o
  -3   3   6        7.67        9.54      0.90 o
  -2   3   6      194.26      223.70      3.44 o
  -1   3   6      377.93      341.16      3.99 o
   0   3   6      656.59      707.89      9.21 o
   1   3   6       10.66       11.26      0.96 o
   2   3   6      298.09      328.44      4.91 o
   3   3   6      163.75      164.17      4.18 o
   4   3   6        2.45        0.24      1.75 o
   5   3   6        1.49        2.03      2.78 o
  -5   4   6       31.47       27.36      7.25 o
  -4   4   6        6.67        5.29      2.63 o
  -3   4   6      202.82      199.06      4.26 o
  -2   4   6        4.05        5.81      0.88 o
  -1   4   6       13.38       20.08      1.19 o
   0   4   6        5.92        8.45      1.19 o
   1   4   6     2113.99     2164.58     28.33 o
   2   4   6        0.95        1.72      0.88 o
   3   4   6      385.55      381.20      7.42 o
   4   4   6        0.61        0.45      1.82 o
   5   4   6        6.07        7.41      3.35 o
  -5   5   6       29.90       35.15      4.69 o
  -4   5   6       89.86       85.86      6.26 o
  -3   5   6      121.60      115.22      4.30 o
  -2   5   6      560.42      571.70     13.22 o
  -1   5   6      509.19      487.46      7.14 o
   0   5   6       94.57       88.07      2.98 o
   1   5   6       21.33       21.01      1.72 o
   2   5   6      128.41      115.07      3.41 o
   3   5   6       34.39       37.21      2.61 o
   4   5   6       62.79       62.15      6.79 o
   5   5   6        6.29        6.45      3.57 o
  -5   6   6        1.77       -0.25      5.35 o
  -4   6   6        0.00       -1.55      1.55 o
  -3   6   6       30.76       26.11      2.64 o
  -2   6   6      105.01      113.56      3.56 o
  -1   6   6      221.62      236.12      5.12 o
   0   6   6      200.10      175.77      4.50 o
   1   6   6      518.54      493.00      8.62 o
   2   6   6       69.14       67.34      2.99 o
   3   6   6       73.06       84.36      3.99 o
   4   6   6       20.74       21.32      3.09 o
  -4   7   6       55.14       59.46      4.19 o
  -3   7   6       14.80       15.62      2.74 o
  -2   7   6      190.67      172.67      3.93 o
  -1   7   6      167.89      192.93      5.36 o
   0   7   6      116.00      109.37      3.62 o
   1   7   6       13.59        9.78      1.60 o
   2   7   6       44.74       48.50      2.78 o
   3   7   6       53.79       52.38      6.45 o
   4   7   6        0.35        0.09      2.04 o
  -4   8   6        0.19        1.75      2.25 o
  -3   8   6       55.77       47.39      3.80 o
  -2   8   6      603.20      580.42     10.77 o
  -1   8   6      140.30      141.54      5.86 o
   0   8   6      326.60      308.76      6.79 o
   1   8   6      771.68      762.69     12.70 o
   2   8   6        5.20        4.15      1.70 o
   3   8   6        2.22        2.36      2.21 o
   4   8   6       13.72       13.15      4.08 o
  -4   9   6       11.69       12.93      2.89 o
  -3   9   6        1.88       -0.47      2.05 o
  -2   9   6       21.92       18.26      2.41 o
  -1   9   6        8.02        9.10      1.73 o
   0   9   6       51.94       42.72      3.56 o
   1   9   6      143.22      146.67      4.79 o
   2   9   6       43.39       48.90      3.89 o
   3   9   6        3.56        3.26      2.40 o
   4   9   6        1.45        1.79      2.49 o
  -4  10   6        7.69       11.09      3.05 o
  -3  10   6      109.61       92.72     10.18 o
  -2  10   6       13.39       12.24      2.43 o
  -1  10   6       96.88       95.29      4.83 o
   0  10   6      173.47      157.79      5.12 o
   1  10   6      135.19      136.22      4.84 o
   2  10   6        1.00        2.61      2.01 o
   3  10   6       15.23       13.80      3.12 o
   4  10   6        6.87        8.07      3.14 o
  -3  11   6        2.95        5.74      2.65 o
  -2  11   6       14.28       12.93      2.62 o
  -1  11   6      273.30      277.50      7.18 o
   0  11   6        0.33       -0.64      1.61 o
   1  11   6      189.09      184.93      6.01 o
   2  11   6        0.05       -0.65      2.02 o
   3  11   6       32.06       33.85      4.12 o
  -3  12   6        8.70       10.25      3.34 o
  -2  12   6        1.76        1.57      2.58 o
  -1  12   6        0.03       -0.58      1.82 o
   0  12   6       14.54       12.89      2.39 o
   1  12   6       77.23       87.57      4.83 o
   2  12   6        6.10        6.72      2.64 o
   3  12   6        5.20        3.49      2.93 o
  -2  13   6       19.82       25.39      3.50 o
  -1  13   6       30.95       33.78      4.03 o
   0  13   6       17.28       15.65      2.67 o
   1  13   6       46.77       60.46      4.34 o
   2  13   6        0.20       -0.07      2.09 o
  -2  14   6       88.34      104.44     11.08 o
  -1  14   6        4.44        5.83      2.80 o
   0  14   6       20.54       20.42      3.05 o
   1  14   6        0.28        0.02      2.47 o
   2  14   6        0.05        0.60      2.52 o
  -1  15   6        0.07        0.00      4.89 o
   0  15   6       24.54       16.88      3.69 o
  -5   0   7       31.74       28.27      7.43 o
  -3   0   7      595.56      611.11     10.92 o
  -1   0   7      586.58      618.10      7.86 o
   1   0   7     2616.07     2532.73     32.73 o
   3   0   7       14.36       11.16      2.30 o
   5   0   7        2.91        8.35      3.13 o
  -5   1   7       32.64       34.07      5.70 o
  -4   1   7       20.47       19.32      2.31 o
  -3   1   7      104.59      119.66      2.32 o
  -2   1   7       72.67       62.96      3.21 o
  -1   1   7      133.14      113.48      1.65 o
   0   1   7      659.31      657.47      6.28 o
   1   1   7        3.00        2.89      0.75 o
   2   1   7       44.96       58.41      2.04 o
   3   1   7      201.79      196.93      4.43 o
   4   1   7        0.07        0.22      1.76 o
   5   1   7        3.65        2.83      2.02 o
  -5   2   7        0.08        1.09      3.22 o
  -4   2   7       63.73       57.76      3.86 o
  -3   2   7        2.30        2.17      0.81 o
  -2   2   7      262.12      259.45      3.48 o
  -1   2   7      400.84      415.23      4.57 o
   0   2   7     1900.84     1974.95     17.08 o
   1   2   7     1184.16     1242.79     13.85 o
   2   2   7     1473.03     1454.53     15.15 o
   3   2   7      239.12      226.62      4.56 o
   4   2   7       30.82       25.24      2.69 o
   5   2   7        5.68       -0.27      3.20 o
  -5   3   7        0.75        0.72      4.17 o
  -4   3   7        0.94       -2.03      2.03 o
  -3   3   7       16.19       14.41      2.14 o
  -2   3   7        0.33       -0.23      0.63 o
  -1   3   7      193.48      218.51      3.24 o
   0   3   7      181.51      143.90      3.37 o
   1   3   7      788.46      869.21     11.23 o
   2   3   7      476.32      473.35      6.56 o
   3   3   7       27.27       29.39      2.19 o
   4   3   7       50.07       38.92      3.41 o
   5   3   7        3.65        2.76      3.12 o
  -5   4   7        5.17       -2.72      4.35 o
  -4   4   7       89.63      101.99      6.12 o
  -3   4   7       43.00       41.14      2.59 o
  -2   4   7      330.92      329.42      5.37 o
  -1   4   7        0.08        1.21      0.76 o
   0   4   7      676.01      682.30     10.40 o
   1   4   7      206.89      231.12      4.91 o
   2   4   7      308.35      320.02      5.62 o
   3   4   7       60.62       59.46      3.53 o
   4   4   7        3.46       -0.07      1.86 o
   5   4   7        6.20        4.82      4.71 o
  -5   5   7        0.71        1.40      2.77 o
  -4   5   7       14.84       10.14      3.12 o
  -3   5   7      376.68      356.79      8.25 o
  -2   5   7      333.68      333.29      7.87 o
  -1   5   7      419.91      431.68      6.74 o
   0   5   7      967.85      883.40     13.14 o
   1   5   7      874.42      810.69     12.36 o
   2   5   7       45.35       44.12      2.28 o
   3   5   7      133.70      136.19      4.40 o
   4   5   7       56.43       59.10      4.31 o
   5   5   7        0.04       -1.58      2.94 o
  -5   6   7        0.36       -1.54      2.78 o
  -4   6   7       20.69       16.74      2.46 o
  -3   6   7      237.52      251.13      6.94 o
  -2   6   7       29.16       29.02      2.01 o
  -1   6   7      296.37      275.34      5.67 o
   0   6   7        3.69        1.74      1.03 o
   1   6   7      104.39       99.46      6.25 o
   2   6   7      127.40      130.00      3.92 o
   3   6   7       80.47       83.92      4.04 o
   4   6   7        8.38       11.79      4.96 o
  -4   7   7        0.01        0.26      1.91 o
  -3   7   7       29.20       37.64      7.93 o
  -2   7   7      214.76      220.23      4.51 o
  -1   7   7        0.15       -0.91      0.91 o
   0   7   7       72.61       84.10      3.41 o
   1   7   7       92.76      103.40      3.62 o
   2   7   7      274.55      255.16      5.91 o
   3   7   7       42.23       44.87      3.91 o
   4   7   7       15.84       14.43      3.70 o
  -4   8   7        6.57        5.81      2.26 o
  -3   8   7        5.92        3.35      2.33 o
  -2   8   7       77.13       82.59      4.05 o
  -1   8   7      329.82      332.59      7.09 o
   0   8   7      555.49      538.71      9.87 o
   1   8   7      442.44      438.64      8.67 o
   2   8   7      664.80      636.69     11.26 o
   3   8   7        0.93        3.59      2.48 o
   4   8   7        8.26       11.88      5.79 o
  -4   9   7       10.08       11.37      2.94 o
  -3   9   7       15.06       11.85      3.22 o
  -2   9   7      178.42      179.46      6.15 o
  -1   9   7      180.80      178.72      5.22 o
   0   9   7       26.84       27.86      2.49 o
   1   9   7      236.45      239.38     10.80 o
   2   9   7       61.19       54.57      4.53 o
   3   9   7       18.37       11.48      2.84 o
   4   9   7        0.21        2.23      2.59 o
  -4  10   7       53.78       44.26      4.55 o
  -3  10   7       28.22       16.60      3.27 o
  -2  10   7       82.38       83.32      6.67 o
  -1  10   7      121.43      127.89      4.79 o
   0  10   7      389.63      396.18      8.69 o
   1  10   7        1.75        2.76      1.65 o
   2  10   7       61.72       65.98      4.75 o
   3  10   7        4.03        3.20      2.67 o
  -3  11   7        4.48        8.42      3.10 o
  -2  11   7        0.45       -0.44      1.90 o
  -1  11   7        5.05        4.70      1.96 o
   0  11   7      270.21      274.97      7.31 o
   1  11   7        4.74        5.67      1.85 o
   2  11   7        5.26        6.49      3.42 o
   3  11   7        1.89        0.69      2.98 o
  -3  12   7       16.74       16.42      3.66 o
  -2  12   7       16.62       14.19      2.76 o
  -1  12   7       38.97       33.30      3.13 o
   0  12   7       63.15       60.15      4.02 o
   1  12   7        6.68        5.38      2.10 o
   2  12   7       18.59       21.41      3.44 o
   3  12   7        0.66       -2.62      2.62 o
  -2  13   7      124.02      132.26      6.55 o
  -1  13   7        7.72        7.54      2.81 o
   0  13   7       46.17       52.76      3.99 o
   1  13   7       72.21       88.36      7.63 o
   2  13   7        7.24        6.08      2.37 o
  -2  14   7        0.79       -1.44      3.12 o
  -1  14   7       24.62       27.31      4.09 o
   0  14   7        7.13        8.05      2.50 o
   1  14   7        6.34       13.59      3.30 o
   0  15   7        1.32        0.04      2.75 o
  -4   0   8        3.27        3.69      1.67 o
  -2   0   8     4308.15     4581.89     84.11 o
   0   0   8     4481.94     4447.54     49.99 o
   2   0   8       39.66       46.24      2.54 o
   4   0   8       30.50       35.92      4.05 o
  -5   1   8        0.19        1.69      3.52 o
  -4   1   8       10.83       15.33      1.48 o
  -3   1   8       60.27       51.52      1.70 o
  -2   1   8      378.02      390.33      5.35 o
  -1   1   8      311.44      299.68      3.57 o
   0   1   8       39.00       35.97      1.26 o
   1   1   8       68.37       83.20      1.95 o
   2   1   8      157.22      152.57      3.09 o
   3   1   8       10.96        6.13      1.08 o
   4   1   8       17.96       17.23      2.26 o
   5   1   8        0.52       -0.10      1.92 o
  -5   2   8       17.39       19.67      4.92 o
  -4   2   8        4.54        7.57      2.40 o
  -3   2   8      830.55      823.21     10.08 o
  -2   2   8       58.54       65.67      1.94 o
  -1   2   8      150.82      166.73      2.47 o
   0   2   8     8062.84     7881.44     87.78 o
   1   2   8      432.81      398.88      7.36 o
   2   2   8      170.77      177.12      3.43 o
   3   2   8      171.41      162.88      4.27 o
   4   2   8       45.70       56.40      3.50 o
   5   2   8        5.59        2.18      2.09 o
  -5   3   8        4.42       12.69      6.34 o
  -4   3   8      104.92      114.13      6.25 o
  -3   3   8      173.71      165.01      3.76 o
  -2   3   8      608.61      657.35      8.11 o
  -1   3   8     1201.44     1144.58     17.96 o
   0   3   8       22.01       20.49      1.67 o
   1   3   8       97.19      114.46      4.08 o
   2   3   8        0.01       -0.85      0.85 o
   3   3   8      205.45      189.75      4.91 o
   4   3   8       51.97       48.42      3.81 o
   5   3   8        0.54        3.52      3.09 o
  -5   4   8        8.71        6.16      5.44 o
  -4   4   8       45.27       41.78      4.36 o
  -3   4   8      192.21      184.52      5.99 o
  -2   4   8       23.55       23.52      2.08 o
  -1   4   8      985.61     1110.19     12.82 o
   0   4   8        0.12        0.33      0.90 o
   1   4   8      491.89      455.89      6.94 o
   2   4   8       13.20       14.96      1.49 o
   3   4   8       20.02       19.51      2.10 o
   4   4   8        2.84        2.17      2.00 o
   5   4   8        0.26        1.31      2.99 o
  -5   5   8        0.23        0.84      2.99 o
  -4   5   8        1.14        4.41      2.58 o
  -3   5   8       78.13       72.39      3.70 o
  -2   5   8       70.41       75.89      2.64 o
  -1   5   8     1406.85     1426.27     17.85 o
   0   5   8      223.08      262.90      5.50 o
   1   5   8        4.51        4.06      1.16 o
   2   5   8       16.33       14.22      1.89 o
   3   5   8        2.46        3.46      1.63 o
   4   5   8        4.05        5.95      2.36 o
  -5   6   8       15.46       19.45      4.14 o
  -4   6   8        0.31       -1.56      1.56 o
  -3   6   8        4.19        5.05      1.84 o
  -2   6   8      207.85      197.15      3.97 o
  -1   6   8        1.03        0.80      0.96 o
   0   6   8      270.43      256.38      5.64 o
   1   6   8       21.67       22.58      2.00 o
   2   6   8       47.45       49.26      3.64 o
   3   6   8        0.46        1.20      1.52 o
   4   6   8       37.80       35.78      3.77 o
  -4   7   8       32.63       35.67      3.42 o
  -3   7   8        3.65        1.22      1.75 o
  -2   7   8       32.64       31.33      1.94 o
  -1   7   8      294.06      302.83      6.41 o
   0   7   8      198.51      200.19      5.09 o
   1   7   8      309.91      297.72      6.57 o
   2   7   8      251.67      259.34      6.28 o
   3   7   8        1.32        0.75      3.75 o
   4   7   8        2.62        3.20      2.76 o
  -4   8   8        0.03       -0.81      2.07 o
  -3   8   8       16.55       14.89      3.81 o
  -2   8   8       61.65       60.39      3.50 o
  -1   8   8      403.35      382.42      7.80 o
   0   8   8      151.77      145.98      4.64 o
   1   8   8      233.46      230.24      5.94 o
   2   8   8       30.94       29.69      4.53 o
   3   8   8       49.14       48.87      4.29 o
   4   8   8       35.22       40.06      5.73 o
  -4   9   8       23.90       31.22      3.94 o
  -3   9   8       50.17       55.64      4.70 o
  -2   9   8       56.78       54.26      3.58 o
  -1   9   8       46.89       45.25      3.09 o
   0   9   8       69.56       65.94      4.26 o
   1   9   8      235.01      236.16      8.89 o
   2   9   8       96.99       82.82      5.01 o
   3   9   8        0.24        1.41      2.39 o
   4   9   8        0.18        1.91      2.71 o
  -4  10   8        0.23       -0.12      2.48 o
  -3  10   8       73.73       79.16      5.46 o
  -2  10   8        5.38        6.12      2.14 o
  -1  10   8      150.32      155.40      5.19 o
   0  10   8       21.26       20.00      2.53 o
   1  10   8      256.86      253.41      6.78 o
   2  10   8        0.06       -1.71      1.81 o
   3  10   8        0.23        1.94      2.57 o
  -3  11   8       21.16       27.03      3.69 o
  -2  11   8       27.75       27.95      3.21 o
  -1  11   8       17.94       19.20      2.48 o
   0  11   8        6.65       10.00      2.98 o
   1  11   8        7.61        4.20      1.97 o
   2  11   8        0.01       -2.36      2.95 o
   3  11   8       29.15       24.81      4.74 o
  -3  12   8        7.98        7.98      3.07 o
  -2  12   8       20.01       18.33      3.03 o
  -1  12   8       14.10       19.65      3.26 o
   0  12   8       35.19       35.68      3.48 o
   1  12   8      108.37      112.57      5.55 o
   2  12   8        1.12       -0.31      2.27 o
   3  12   8        0.55       -0.69      2.90 o
  -2  13   8        1.36        1.35      2.36 o
  -1  13   8      126.40      132.72      7.28 o
   0  13   8       16.57       15.83      2.74 o
   1  13   8       10.51       14.66      3.25 o
   2  13   8       24.62       23.90      5.17 o
  -2  14   8       18.19       20.20      9.88 o
  -1  14   8        0.38       -1.47      2.47 o
   0  14   8        1.07        1.94      2.77 o
   1  14   8        2.28        6.25      2.90 o
  -5   0   9        1.67       -0.54      4.35 o
  -3   0   9      184.60      182.88      5.09 o
  -1   0   9     5995.44     6277.79     78.70 o
   1   0   9        1.18        7.38      1.36 o
   3   0   9      134.62      115.49      5.56 o
   5   0   9        5.11        7.26      3.13 o
  -5   1   9       14.19       19.85      4.79 o
  -4   1   9        2.66        3.57      1.20 o
  -3   1   9       25.95       23.15      1.33 o
  -2   1   9      318.85      348.77      4.44 o
  -1   1   9      181.44      204.91      3.08 o
   0   1   9      299.25      312.37      4.77 o
   1   1   9     1162.74     1052.47     12.11 o
   2   1   9      312.82      326.15      5.04 o
   3   1   9        1.29       -0.40      1.07 o
   4   1   9       49.52       60.28      3.62 o
   5   1   9        0.02        0.79      2.04 o
  -5   2   9        4.45        1.07      3.56 o
  -4   2   9       87.90       77.35      4.41 o
  -3   2   9        0.86        0.78      0.95 o
  -2   2   9       37.88       43.92      2.53 o
  -1   2   9      659.85      688.93      9.53 o
   0   2   9        2.45        3.12      0.74 o
   1   2   9      781.03      823.47     10.78 o
   2   2   9       11.03       13.88      1.25 o
   3   2   9      424.91      468.33     10.23 o
   4   2   9       12.96       12.45      2.23 o
   5   2   9        1.33        0.07      1.99 o
  -5   3   9        1.37       -1.81      4.35 o
  -4   3   9      212.84      198.24      7.94 o
  -3   3   9       98.25       95.81      3.69 o
  -2   3   9     1834.70     1880.36     22.36 o
  -1   3   9      955.34     1069.54     12.33 o
   0   3   9      433.21      423.03      6.37 o
   1   3   9      833.23      879.96     11.58 o
   2   3   9       14.68       22.75      1.84 o
   3   3   9        4.90        2.46      1.49 o
   4   3   9      158.04      151.78     12.62 o
   5   3   9        1.11        6.93      3.71 o
  -5   4   9        9.53        9.06      6.16 o
  -4   4   9      109.88      104.61      6.26 o
  -3   4   9        0.61       -0.82      1.31 o
  -2   4   9       71.62       84.80      2.60 o
  -1   4   9        8.81       12.53      1.20 o
   0   4   9      458.10      435.16      7.80 o
   1   4   9      261.60      282.34      5.01 o
   2   4   9       77.62       71.47      3.16 o
   3   4   9       42.74       35.29      3.53 o
   4   4   9       12.03        7.17      3.01 o
  -5   5   9        3.11        2.63      2.85 o
  -4   5   9        1.60        0.08      2.21 o
  -3   5   9        0.02       -0.79      1.35 o
  -2   5   9      506.94      485.39      7.63 o
  -1   5   9      101.43       88.52      2.77 o
   0   5   9      200.28      162.41      4.17 o
   1   5   9        1.53        1.43      1.08 o
   2   5   9      107.38      110.83      4.87 o
   3   5   9       18.81       15.14      2.14 o
   4   5   9       21.57       26.83      3.35 o
  -5   6   9        1.34        9.25      6.98 o
  -4   6   9       22.44       20.86      2.71 o
  -3   6   9       20.31       20.24      2.44 o
  -2   6   9      390.86      387.84      9.63 o
  -1   6   9       38.45       34.52      2.10 o
   0   6   9       85.60       86.92      3.28 o
   1   6   9        0.14        1.55      1.17 o
   2   6   9       45.98       50.38      2.89 o
   3   6   9       32.27       27.65      3.20 o
   4   6   9        0.39       -0.68      2.21 o
  -4   7   9        4.45        6.21      2.17 o
  -3   7   9      121.27      118.41      5.08 o
  -2   7   9      407.80      428.46      7.54 o
  -1   7   9       13.98       17.74      1.77 o
   0   7   9        1.65       -0.76      1.12 o
   1   7   9      773.00      720.04     12.20 o
   2   7   9      175.90      160.14      4.81 o
   3   7   9       12.87       14.86      2.86 o
   4   7   9        0.14       -2.04      2.04 o
  -4   8   9        6.84        8.23      3.82 o
  -3   8   9       69.97       71.27      4.65 o
  -2   8   9        5.28        7.22      1.83 o
  -1   8   9     1434.21     1413.42     20.81 o
   0   8   9     1031.35      981.98     15.67 o
   1   8   9       52.07       53.02      3.30 o
   2   8   9        2.24        2.47      1.59 o
   3   8   9       70.80       70.58      5.16 o
   4   8   9        0.35       -1.61      2.77 o
  -4   9   9        0.54        4.35      2.49 o
  -3   9   9       10.36       11.45      4.01 o
  -2   9   9       23.41       21.06      2.61 o
  -1   9   9        0.38       -1.45      1.45 o
   0   9   9      343.01      328.90     12.11 o
   1   9   9       34.67       34.53      2.91 o
   2   9   9       56.52       58.78      4.98 o
   3   9   9        1.56       -2.25      2.25 o
   4   9   9        0.00       -2.26      2.55 o
  -4  10   9       18.88       19.18      3.53 o
  -3  10   9        0.13       -1.61      2.19 o
  -2  10   9       55.23       53.37      3.83 o
  -1  10   9       55.68       50.87      3.43 o
   0  10   9      254.65      243.64     11.72 o
   1  10   9        6.28        6.69      1.95 o
   2  10   9       66.85       69.11      4.99 o
   3  10   9        3.22       -1.72      3.10 o
  -3  11   9        0.37       -0.27      2.51 o
  -2  11   9       86.18       89.77      8.03 o
  -1  11   9       21.65       21.01      2.57 o
   0  11   9       33.66       32.82      3.11 o
   1  11   9        9.03        5.96      2.01 o
   2  11   9       12.25       15.02      3.07 o
   3  11   9        0.37        3.04      3.55 o
  -3  12   9       14.07       10.05      3.36 o
  -2  12   9        0.45        2.32      2.27 o
  -1  12   9        2.12        0.60      2.24 o
   0  12   9       17.03       12.97      2.46 o
   1  12   9        3.32        3.15      2.04 o
   2  12   9       33.10       41.21      7.07 o
  -2  13   9       22.44       21.74      4.03 o
  -1  13   9        4.89        4.44      2.57 o
   0  13   9        7.33        9.11      2.48 o
   1  13   9       69.65       77.91      6.10 o
   2  13   9        8.91        9.07      3.13 o
  -1  14   9       88.23      104.02      6.86 o
   0  14   9        1.86        3.05      2.18 o
   1  14   9        9.88       15.20      3.56 o
  -4   0  10        1.31       -0.42      2.99 o
  -2   0  10      615.12      555.39     10.36 o
   0   0  10       25.22       13.83      1.28 o
   2   0  10     1468.14     1464.79     29.30 o
   4   0  10       18.40       13.03      3.07 o
  -5   1  10        3.02        2.26      3.52 o
  -4   1  10      115.93      111.30      3.73 o
  -3   1  10       68.30       62.96      2.32 o
  -2   1  10      113.18      117.95      2.29 o
  -1   1  10      178.62      212.57      3.26 o
   0   1  10      668.32      730.22      9.61 o
   1   1  10       53.84       66.78      2.34 o
   2   1  10       11.16        8.65      1.12 o
   3   1  10      113.57      114.02      7.51 o
   4   1  10        1.01        1.24      1.69 o
   5   1  10        2.50        3.69      2.53 o
  -5   2  10        7.00        4.18      3.97 o
  -4   2  10       17.69       16.51      1.87 o
  -3   2  10       12.45       12.56      1.65 o
  -2   2  10      101.57       75.75      3.53 o
  -1   2  10      428.45      463.58      9.67 o
   0   2  10       94.01       87.43      2.17 o
   1   2  10      884.05      921.52     13.66 o
   2   2  10        0.40        0.12      0.90 o
   3   2  10       86.32       93.71      4.87 o
   4   2  10       49.12       47.44      3.39 o
   5   2  10        1.43        4.34      2.41 o
  -5   3  10        1.23        4.71      5.44 o
  -4   3  10        3.94        0.75      2.38 o
  -3   3  10      561.02      565.39     11.13 o
  -2   3  10      100.60      106.34      2.84 o
  -1   3  10       41.65       46.45      2.33 o
   0   3  10     5570.93     6073.74     68.46 o
   1   3  10       26.70       44.26      1.81 o
   2   3  10       29.70       30.49      1.97 o
   3   3  10      680.72      676.14     12.26 o
   4   3  10        7.01        8.32      2.47 o
  -5   4  10        6.05       11.78      6.34 o
  -4   4  10        3.49        3.74      2.55 o
  -3   4  10      132.10      116.03      6.12 o
  -2   4  10      106.17      107.78      3.95 o
  -1   4  10      259.36      297.47      5.21 o
   0   4  10        3.89       -0.36      0.99 o
   1   4  10      164.29      120.22      3.02 o
   2   4  10        0.08       -0.97      0.97 o
   3   4  10       15.72       10.92      2.01 o
   4   4  10        0.01        0.02      2.13 o
  -5   5  10        1.53        2.42      4.71 o
  -4   5  10        0.01       -0.05      1.55 o
  -3   5  10       14.07       11.37      2.06 o
  -2   5  10      107.53      113.96      3.59 o
  -1   5  10      115.30      113.58      3.18 o
   0   5  10      192.92      203.15      5.39 o
   1   5  10        6.16        5.65      1.32 o
   2   5  10        5.71        6.66      1.42 o
   3   5  10       42.64       44.75      3.80 o
   4   5  10        3.45        2.24      2.30 o
  -4   6  10        3.91        2.90      1.97 o
  -3   6  10        1.61        3.12      1.69 o
  -2   6  10      560.48      557.52     13.50 o
  -1   6  10      278.43      288.07      5.57 o
   0   6  10      206.99      198.14      5.07 o
   1   6  10       93.63       97.83      5.13 o
   2   6  10      102.46      101.04      3.83 o
   3   6  10        6.15        8.32      2.47 o
   4   6  10       16.69       21.42      3.31 o
  -4   7  10       76.66       74.75      4.72 o
  -3   7  10        3.54        5.40      2.16 o
  -2   7  10       10.07        7.77      1.80 o
  -1   7  10       37.38       32.32      2.26 o
   0   7  10      474.85      455.40      8.83 o
   1   7  10      205.63      199.71      5.44 o
   2   7  10      183.00      193.44      5.42 o
   3   7  10        5.63        2.08      2.23 o
   4   7  10        0.07       -2.22      2.22 o
  -4   8  10        1.33       -0.44      2.05 o
  -3   8  10       10.27       11.63      2.90 o
  -2   8  10      176.95      170.23      5.32 o
  -1   8  10      116.91      125.59      4.03 o
   0   8  10       60.53       55.51      3.35 o
   1   8  10      256.26      271.77      6.74 o
   2   8  10       37.41       42.89      3.14 o
   3   8  10       44.48       41.13      4.16 o
   4   8  10        1.47       -0.37      2.49 o
  -4   9  10       17.63       19.98      3.29 o
  -3   9  10       68.34       69.34      5.11 o
  -2   9  10        5.25        2.23      1.87 o
  -1   9  10      389.85      399.83      8.50 o
   0   9  10      214.87      213.02      6.09 o
   1   9  10       11.66        9.96      1.97 o
   2   9  10       44.64       54.00      4.42 o
   3   9  10       38.86       34.28      4.09 o
  -4  10  10        1.67       -2.70      3.08 o
  -3  10  10       23.30       21.51      3.58 o
  -2  10  10       18.07       19.99      3.85 o
  -1  10  10       13.17        9.24      1.98 o
   0  10  10        8.42        4.22      2.48 o
   1  10  10      105.59      115.21      5.05 o
   2  10  10        6.41        3.74      2.28 o
   3  10  10        0.16       -2.53      2.53 o
  -3  11  10       52.98       59.27      5.12 o
  -2  11  10        0.00       -0.61      2.05 o
  -1  11  10       53.87       58.21      4.19 o
   0  11  10        0.24       -1.38      1.54 o
   1  11  10       32.37       35.42      3.32 o
   2  11  10        2.56        0.59      2.62 o
   3  11  10        9.87        9.38      3.38 o
  -3  12  10        8.67        9.09      3.67 o
  -2  12  10       24.45       24.47      4.68 o
  -1  12  10        5.08        5.18      3.35 o
   0  12  10        2.04        2.95      1.99 o
   1  12  10       40.43       34.53      3.38 o
   2  12  10       12.98       11.70      3.13 o
  -2  13  10        4.21        3.30      3.00 o
  -1  13  10       57.98       68.29      5.47 o
   0  13  10       62.29       64.53      4.60 o
   1  13  10        1.50        2.68      2.75 o
   2  13  10       36.42       41.06      4.74 o
  -1  14  10        8.38       15.23      3.57 o
   0  14  10       19.02       16.32      3.00 o
   1  14  10       25.10       30.90      5.70 o
  -5   0  11        4.62        7.25      5.80 o
  -3   0  11       14.65       10.56      2.19 o
  -1   0  11      173.68      193.14      4.77 o
   1   0  11       83.29       69.25      3.51 o
   3   0  11       79.92       82.36     10.51 o
   5   0  11        1.73       -0.18      3.62 o
  -5   1  11       18.68       15.07      4.79 o
  -4   1  11       59.32       55.17      2.98 o
  -3   1  11      204.57      203.69      5.04 o
  -2   1  11      122.94      110.16      2.33 o
  -1   1  11      643.94      668.85      9.10 o
   0   1  11        6.92        7.72      0.95 o
   1   1  11      547.09      569.29      8.28 o
   2   1  11      105.37      101.82      4.12 o
   3   1  11       82.87       77.72      3.90 o
   4   1  11        0.64       -0.77      1.60 o
  -5   2  11        2.03        5.98      5.98 o
  -4   2  11        5.02        7.75      1.63 o
  -3   2  11      411.03      408.86      7.97 o
  -2   2  11       24.49       22.84      1.47 o
  -1   2  11      585.11      631.29      8.76 o
   0   2  11      171.84      160.04      3.20 o
   1   2  11       26.36       39.89      2.38 o
   2   2  11        7.83        6.61      1.27 o
   3   2  11       43.53       40.21      2.84 o
   4   2  11       18.22       18.91      2.58 o
  -5   3  11        0.20        3.99      5.26 o
  -4   3  11       14.15       12.27      2.83 o
  -3   3  11       43.02       48.13      4.29 o
  -2   3  11      355.41      340.87      8.34 o
  -1   3  11      127.04      139.85      5.00 o
   0   3  11      281.72      317.91      5.34 o
   1   3  11       18.50       25.36      1.98 o
   2   3  11      336.36      321.92      6.02 o
   3   3  11      103.87      107.66     10.17 o
   4   3  11      154.17      150.66      6.31 o
  -5   4  11       14.33       17.58      7.07 o
  -4   4  11        8.17        9.97      1.89 o
  -3   4  11       17.25       18.63      2.22 o
  -2   4  11       43.72       41.53      2.14 o
  -1   4  11      115.46      129.20      3.25 o
   0   4  11      764.32      763.10     10.57 o
   1   4  11        2.70        3.92      1.76 o
   2   4  11      189.02      196.80      4.65 o
   3   4  11       13.42        8.60      2.35 o
   4   4  11       13.58       14.27      2.92 o
  -5   5  11        2.68        2.07      3.02 o
  -4   5  11       16.58       16.45      2.43 o
  -3   5  11       11.83       15.09      2.24 o
  -2   5  11      150.11      147.61      4.30 o
  -1   5  11       15.78        8.89      1.33 o
   0   5  11       24.44       24.93      2.04 o
   1   5  11      392.37      410.08      6.96 o
   2   5  11      106.26      102.20      3.56 o
   3   5  11       32.21       26.22      3.13 o
   4   5  11        0.05       -0.71      2.13 o
  -4   6  11       42.31       43.94      3.61 o
  -3   6  11       47.07       54.74      3.81 o
  -2   6  11       48.69       46.57      2.97 o
  -1   6  11      504.94      481.50      7.94 o
   0   6  11       18.33       27.14      2.25 o
   1   6  11       36.27       31.18      2.81 o
   2   6  11      101.71      106.58      4.13 o
   3   6  11       53.12       50.97      4.12 o
   4   6  11        0.01       -1.91      1.91 o
  -4   7  11        1.40       -0.02      2.04 o
  -3   7  11       60.15       60.86      4.24 o
  -2   7  11       47.47       42.42      3.39 o
  -1   7  11      837.25      827.48     12.14 o
   0   7  11       67.29       76.52      3.78 o
   1   7  11      309.66      301.99      7.01 o
   2   7  11      157.67      154.68      4.90 o
   3   7  11        8.53        8.69      2.76 o
   4   7  11        0.06       -2.24      2.24 o
  -4   8  11        0.65        0.36      2.09 o
  -3   8  11      159.09      165.09      6.44 o
  -2   8  11       42.43       45.05      3.25 o
  -1   8  11       17.41       18.58      2.08 o
   0   8  11      285.00      297.54      9.49 o
   1   8  11      305.98      299.44      7.19 o
   2   8  11        2.76        1.47      1.51 o
   3   8  11       33.63       32.27      3.88 o
   4   8  11       14.56       17.19      3.51 o
  -4   9  11        4.40        2.89      2.55 o
  -3   9  11       28.53       24.58      3.38 o
  -2   9  11      188.97      189.28      5.98 o
  -1   9  11        2.43        1.36      1.54 o
   0   9  11      873.57      869.49     15.22 o
   1   9  11       56.79       55.71      3.80 o
   2   9  11       46.77       47.78      5.10 o
   3   9  11       11.61       14.59      3.61 o
  -3  10  11        7.24        6.93      2.56 o
  -2  10  11        1.32       -0.92      2.01 o
  -1  10  11       65.01       62.97      4.71 o
   0  10  11      288.51      313.30      8.37 o
   1  10  11       49.36       45.73      3.53 o
   2  10  11       48.57       41.67      4.10 o
   3  10  11        1.38       -1.94      2.60 o
  -3  11  11        2.43        3.50      2.60 o
  -2  11  11      145.96      163.37      6.18 o
  -1  11  11        5.34       11.19      2.18 o
   0  11  11        1.01        3.61      1.92 o
   1  11  11        4.68        2.38      1.92 o
   2  11  11        4.34        3.84      2.50 o
   3  11  11        0.08       -4.17      4.61 o
  -3  12  11        0.52       -3.15      3.35 o
  -2  12  11        5.89        7.34      2.46 o
  -1  12  11        2.93        1.79      3.12 o
   0  12  11      103.36      114.57      5.70 o
   1  12  11        7.60        8.45      2.44 o
   2  12  11       68.81       80.82      6.02 o
  -2  13  11        0.22       -1.18      3.06 o
  -1  13  11       14.18       23.90      3.72 o
   0  13  11       23.28       21.08      3.02 o
   1  13  11        5.80        8.81      3.14 o
   2  13  11       24.40       26.97      6.84 o
  -1  14  11       56.23       72.40      6.09 o
   0  14  11        4.63        6.10      2.57 o
   1  14  11        3.32        4.81      3.32 o
  -4   0  12       65.18       64.87      4.66 o
  -2   0  12      706.29      688.71     11.48 o
   0   0  12     1622.28     1716.14     26.92 o
   2   0  12      101.51       98.72      3.80 o
   4   0  12       31.12       34.58      4.22 o
  -5   1  12        0.36       -1.09      3.72 o
  -4   1  12      142.11      141.09      8.21 o
  -3   1  12        2.58       -0.26      1.26 o
  -2   1  12       24.36       20.53      1.88 o
  -1   1  12       58.71       54.49      2.18 o
   0   1  12      240.19      211.94      3.52 o
   1   1  12       74.79       71.28      2.55 o
   2   1  12      449.43      426.61      7.02 o
   3   1  12        0.00        0.21      1.47 o
   4   1  12        1.31        0.79      1.79 o
  -5   2  12        4.80        1.63      5.26 o
  -4   2  12       25.15       22.49      2.44 o
  -3   2  12       58.22       60.95      4.81 o
  -2   2  12      146.55      145.70      2.81 o
  -1   2  12      654.46      650.65      9.15 o
   0   2  12      225.46      254.42      5.43 o
   1   2  12        2.76        2.22      1.04 o
   2   2  12      108.65      112.44      3.77 o
   3   2  12      203.83      207.43      6.66 o
   4   2  12       21.25       20.30      4.82 o
  -5   3  12       11.87       12.69      6.34 o
  -4   3  12       32.96       29.70      2.66 o
  -3   3  12      249.70      260.05      8.33 o
  -2   3  12       88.51       83.66      2.35 o
  -1   3  12     2447.27     2437.94     28.97 o
   0   3  12       97.60      102.13      2.64 o
   1   3  12       55.99       52.65      2.83 o
   2   3  12       12.75       13.28      1.65 o
   3   3  12        0.86       -1.72      1.72 o
   4   3  12       20.64       20.48      3.12 o
  -5   4  12       11.05       12.32      6.52 o
  -4   4  12       11.19       11.46      2.13 o
  -3   4  12       56.70       65.29      3.77 o
  -2   4  12        3.69       -0.61      0.61 o
  -1   4  12      194.72      170.80      4.00 o
   0   4  12       13.46       11.60      1.28 o
   1   4  12     1019.19     1084.73     14.38 o
   2   4  12       72.87       73.06      3.23 o
   3   4  12        7.06        7.63      3.04 o
   4   4  12       37.82       31.86      3.72 o
  -4   5  12        4.06        6.13      2.04 o
  -3   5  12       60.80       68.02      4.00 o
  -2   5  12       93.50      106.56      3.44 o
  -1   5  12      464.93      444.09      7.35 o
   0   5  12       62.90       54.11      2.45 o
   1   5  12       29.75       35.79      2.03 o
   2   5  12        4.54        1.96      1.49 o
   3   5  12       63.31       67.87      4.71 o
   4   5  12        9.67        8.63      2.69 o
  -4   6  12       21.87       15.17      2.66 o
  -3   6  12      141.44      135.00      5.43 o
  -2   6  12      173.88      176.69      5.08 o
  -1   6  12       32.37       35.65      2.27 o
   0   6  12        1.78        0.19      1.20 o
   1   6  12       41.21       41.09      3.85 o
   2   6  12      110.95      112.01      4.66 o
   3   6  12       20.25       19.26      3.03 o
   4   6  12       12.97       14.86      3.12 o
  -4   7  12       49.60       51.69      4.13 o
  -3   7  12       32.91       37.54      5.69 o
  -2   7  12       16.04       15.08      2.11 o
  -1   7  12       89.40       84.41      3.44 o
   0   7  12      340.92      341.12      7.50 o
   1   7  12      131.37      119.25      4.45 o
   2   7  12       88.20       83.95      4.22 o
   3   7  12        4.94        0.99      2.67 o
   4   7  12        0.34       -2.66      2.76 o
  -4   8  12       23.58       22.49      3.63 o
  -3   8  12       31.40       24.24      3.32 o
  -2   8  12       91.24       84.08      4.37 o
  -1   8  12      438.36      416.29      7.85 o
   0   8  12       42.35       45.71      3.20 o
   1   8  12      162.06      149.82      7.20 o
   2   8  12       16.26       19.11      2.46 o
   3   8  12       10.30        8.54      2.89 o
   4   8  12        5.92        4.76      3.05 o
  -4   9  12        1.90       -0.64      2.36 o
  -3   9  12        0.17       -0.55      2.16 o
  -2   9  12       29.29       23.82      2.82 o
  -1   9  12      245.10      236.10      6.58 o
   0   9  12       52.79       46.15      3.47 o
   1   9  12       18.63       20.70      3.03 o
   2   9  12       47.59       54.34      5.30 o
   3   9  12       74.58       75.95      5.79 o
  -3  10  12       10.99       18.25      4.67 o
  -2  10  12       16.08       13.19      3.06 o
  -1  10  12       49.71       47.87      3.15 o
   0  10  12        5.94        7.75      2.22 o
   1  10  12      205.42      197.50      6.25 o
   2  10  12        5.37        5.62      2.51 o
   3  10  12        1.55       -4.06      4.06 o
  -3  11  12       39.09       39.43      4.59 o
  -2  11  12        3.75        6.63      2.32 o
  -1  11  12       74.54       76.47      4.73 o
   0  11  12        6.78        3.64      2.04 o
   1  11  12       12.09       10.49      2.41 o
   2  11  12        6.57        9.20      2.95 o
   3  11  12       13.56       13.61      4.27 o
  -2  12  12        2.56       -2.33      2.33 o
  -1  12  12       66.53       59.81      4.59 o
   0  12  12       17.62       17.78      2.82 o
   1  12  12       55.36       53.16      5.65 o
   2  12  12       12.63        9.85      3.24 o
  -2  13  12        0.41        8.88      3.23 o
  -1  13  12        1.12       -2.72      2.72 o
   0  13  12       20.88       24.68      3.27 o
   1  13  12       34.93       40.82      6.80 o
  -1  14  12        4.03       -2.54      5.44 o
   0  14  12       59.38       63.85      5.76 o
  -5   0  13        0.19        2.17      5.44 o
  -3   0  13      360.04      349.08     10.34 o
  -1   0  13     2915.56     2816.60     51.64 o
   1   0  13       17.33       19.50      2.62 o
   3   0  13      560.11      619.52     15.95 o
  -5   1  13        8.92       16.76      5.00 o
  -4   1  13       18.26       17.77      2.13 o
  -3   1  13        1.10        0.01      1.49 o
  -2   1  13       30.16       26.39      1.44 o
  -1   1  13       63.22       51.70      2.24 o
   0   1  13       40.46       34.94      2.06 o
   1   1  13      376.45      396.95      6.60 o
   2   1  13        7.87        9.78      1.21 o
   3   1  13        3.41        1.70      1.99 o
   4   1  13        9.97        9.65      2.54 o
  -5   2  13        3.94        7.61      6.16 o
  -4   2  13        7.10        7.12      1.86 o
  -3   2  13      341.50      335.59      8.04 o
  -2   2  13       82.30       84.41      4.58 o
  -1   2  13      388.21      342.59      6.59 o
   0   2  13      478.42      431.23      7.93 o
   1   2  13       77.66       79.88      3.38 o
   2   2  13        2.77        2.00      1.19 o
   3   2  13        4.42        5.89      2.07 o
   4   2  13        8.51        9.04      2.57 o
  -5   3  13        0.00        0.72      5.26 o
  -4   3  13       36.59       38.09      3.51 o
  -3   3  13        9.32        7.75      1.85 o
  -2   3  13     1233.63     1221.72     17.87 o
  -1   3  13       83.56      106.75      3.02 o
   0   3  13       96.77      112.63      2.77 o
   1   3  13      847.77      852.39     13.57 o
   2   3  13       14.24       19.06      1.91 o
   3   3  13       40.56       45.81      3.76 o
   4   3  13       24.15       26.17      3.44 o
  -5   4  13        8.50        3.08      5.44 o
  -4   4  13       35.21       40.44      3.34 o
  -3   4  13       10.45        9.10      2.98 o
  -2   4  13       71.39       93.85      2.76 o
  -1   4  13        1.02        0.08      0.94 o
   0   4  13      300.16      271.78      5.66 o
   1   4  13        4.85        6.77      2.07 o
   2   4  13       33.35       32.81      2.39 o
   3   4  13       18.79       12.09      2.56 o
   4   4  13        7.52        6.25      2.56 o
  -4   5  13       59.96       53.61      4.58 o
  -3   5  13       30.27       21.25      2.62 o
  -2   5  13      254.13      242.39      4.85 o
  -1   5  13       39.12       30.52      2.02 o
   0   5  13        7.39        6.35      1.24 o
   1   5  13       22.05       23.47      1.63 o
   2   5  13       26.39       24.03      2.53 o
   3   5  13       96.11      100.74      7.43 o
   4   5  13        5.25        2.46      2.58 o
  -4   6  13       22.00       22.24      2.93 o
  -3   6  13      135.88      128.77      6.22 o
  -2   6  13       37.57       38.37      3.01 o
  -1   6  13      358.79      338.49      6.41 o
   0   6  13      592.19      573.84      9.17 o
   1   6  13       34.38       27.83      2.51 o
   2   6  13       58.31       60.83      6.08 o
   3   6  13      113.92      106.69      6.05 o
   4   6  13        0.36       -1.62      2.40 o
  -4   7  13       41.89       48.43      5.52 o
  -3   7  13       33.26       29.62      3.61 o
  -2   7  13      296.23      286.22      6.96 o
  -1   7  13        0.70        1.33      1.31 o
   0   7  13       47.45       54.67      3.37 o
   1   7  13       13.74       18.60      3.95 o
   2   7  13       36.46       40.28      3.17 o
   3   7  13        0.20        1.58      3.66 o
   4   7  13        3.12        5.18      2.79 o
  -4   8  13       22.15       20.38      3.33 o
  -3   8  13        0.23       -0.52      2.12 o
  -2   8  13      139.41      133.40      4.98 o
  -1   8  13        1.95        3.60      1.67 o
   0   8  13      389.06      381.84      9.57 o
   1   8  13        0.09        0.80      1.51 o
   2   8  13      120.24      109.56      6.13 o
   3   8  13       21.34       32.83      4.16 o
  -4   9  13        2.30        3.55      2.54 o
  -3   9  13        3.07        4.97      3.56 o
  -2   9  13      121.49      127.17      7.39 o
  -1   9  13       65.10       62.67      4.69 o
   0   9  13       77.36       73.07      4.20 o
   1   9  13      251.83      267.36      8.60 o
   2   9  13       65.48       66.17      5.09 o
   3   9  13        7.84        8.24      4.89 o
  -3  10  13       26.37       23.61      3.57 o
  -2  10  13        9.49       11.54      2.50 o
  -1  10  13       49.37       48.66      3.25 o
   0  10  13       48.58       51.03      3.69 o
   1  10  13       65.78       75.76      4.51 o
   2  10  13        0.58        1.28      2.30 o
   3  10  13        5.29        6.47      3.10 o
  -3  11  13        0.00        0.64      2.49 o
  -2  11  13       44.47       45.88      3.97 o
  -1  11  13        0.02       -0.34      1.88 o
   0  11  13        4.00        3.33      1.94 o
   1  11  13        0.68       -1.68      1.74 o
   2  11  13        0.67       -0.68      3.15 o
  -2  12  13        0.17       -1.14      2.85 o
  -1  12  13       11.26        9.15      2.73 o
   0  12  13       67.63       68.84      4.64 o
   1  12  13       40.24       41.71      3.96 o
   2  12  13        1.69        1.28      2.63 o
  -2  13  13        0.43       -4.41      5.62 o
  -1  13  13       16.47       17.00      4.00 o
   0  13  13        0.14        0.91      2.21 o
   1  13  13       11.64       14.08      5.61 o
  -4   0  14       39.59       32.44      7.52 o
  -2   0  14       68.28       61.67      3.23 o
   0   0  14       28.22       31.11      1.99 o
   2   0  14      787.61      811.19     14.94 o
   4   0  14       37.72       39.14      6.71 o
  -5   1  14        3.51       -4.80      8.88 o
  -4   1  14        0.19        0.50      1.46 o
  -3   1  14      130.62      114.61      4.11 o
  -2   1  14      154.58      166.36      3.62 o
  -1   1  14      180.76      167.46      3.79 o
   0   1  14     1155.92     1143.85     14.99 o
   1   1  14        1.41        4.86      1.14 o
   2   1  14        4.33        3.92      1.09 o
   3   1  14       66.67       60.99      3.38 o
   4   1  14        0.66        4.17      2.95 o
  -5   2  14       33.48       35.70      9.06 o
  -4   2  14        0.01        0.20      1.59 o
  -3   2  14       55.52       60.04      3.64 o
  -2   2  14     1171.18     1181.20     15.16 o
  -1   2  14        4.24        3.96      2.24 o
   0   2  14       16.23       10.51      1.58 o
   1   2  14       51.18       45.57      2.76 o
   2   2  14      612.77      652.35     10.30 o
   3   2  14        1.21       -1.68      1.68 o
   4   2  14        0.44       -0.45      2.56 o
  -5   3  14        1.95       -2.36      5.26 o
  -4   3  14        3.88        3.22      3.02 o
  -3   3  14       91.86       92.62      4.25 o
  -2   3  14       41.76       44.50      2.15 o
  -1   3  14       56.71       40.90      2.17 o
   0   3  14       61.11       79.38      3.42 o
   1   3  14       39.26       26.85      2.31 o
   2   3  14      134.31      133.28      3.98 o
   3   3  14       17.87       22.98      2.92 o
   4   3  14        0.85        6.66      3.81 o
  -4   4  14        0.01       -1.87      1.87 o
  -3   4  14       76.16       74.92      4.27 o
  -2   4  14        1.46        0.40      0.98 o
  -1   4  14      782.84      829.09     11.75 o
   0   4  14       15.70       16.72      1.53 o
   1   4  14      237.37      239.00      5.97 o
   2   4  14       26.67       23.24      2.21 o
   3   4  14        8.31       12.02      2.61 o
   4   4  14        1.11       -0.57      2.17 o
  -4   5  14       12.34       12.93      2.52 o
  -3   5  14      139.10      115.90      7.49 o
  -2   5  14       12.40       12.34      1.89 o
  -1   5  14       41.64       34.15      2.17 o
   0   5  14        1.23       -0.94      0.94 o
   1   5  14      110.85      101.95      6.15 o
   2   5  14        0.20        0.66      1.45 o
   3   5  14      124.46      114.06      6.13 o
   4   5  14        7.30        8.09      2.80 o
  -4   6  14        6.28        6.67      3.44 o
  -3   6  14        0.39       -1.69      1.69 o
  -2   6  14      153.19      169.24      6.65 o
  -1   6  14      103.23       97.56      4.70 o
   0   6  14       49.36       47.88      2.63 o
   1   6  14       60.74       70.19      3.78 o
   2   6  14       11.28       10.15      2.04 o
   3   6  14       16.72       11.72      5.44 o
   4   6  14       10.22        7.16      3.31 o
  -4   7  14       11.90       15.76      2.96 o
  -3   7  14       16.88       10.93      3.94 o
  -2   7  14       36.92       32.01      2.93 o
  -1   7  14        2.34        4.13      1.48 o
   0   7  14      260.07      249.99      6.61 o
   1   7  14       69.78       63.43      5.81 o
   2   7  14        0.51       -0.33      1.52 o
   3   7  14        0.18       -2.10      2.10 o
   4   7  14        0.81        4.71      5.26 o
  -4   8  14       13.98       18.59      3.30 o
  -3   8  14       34.56       30.48      3.60 o
  -2   8  14      228.38      233.05      7.61 o
  -1   8  14      344.21      339.02      7.05 o
   0   8  14       75.14       73.79      4.91 o
   1   8  14        1.39        2.98      1.74 o
   2   8  14      110.47      116.10      6.37 o
   3   8  14       50.26       50.98      5.01 o
  -3   9  14        7.02       10.49      2.83 o
  -2   9  14        4.06        2.77      2.78 o
  -1   9  14        8.69        7.17      1.89 o
   0   9  14       88.77       91.75      4.74 o
   1   9  14       41.59       44.66      3.55 o
   2   9  14       15.12       15.05      3.06 o
   3   9  14        1.03       -1.41      2.68 o
  -3  10  14        1.44        2.86      2.67 o
  -2  10  14       26.88       25.90      3.02 o
  -1  10  14       34.90       35.38      3.71 o
   0  10  14        0.08       -1.62      1.62 o
   1  10  14       77.65       75.24      4.52 o
   2  10  14        2.35        0.70      2.45 o
   3  10  14        0.09       -2.67      2.67 o
  -3  11  14       28.61       26.73      4.05 o
  -2  11  14        1.52        4.29      2.76 o
  -1  11  14       15.03       10.38      2.45 o
   0  11  14        0.06        1.62      1.84 o
   1  11  14       41.69       38.28      3.59 o
   2  11  14        7.54       12.29      3.36 o
  -2  12  14       19.68       19.91      7.60 o
  -1  12  14       22.39       20.90      3.45 o
   0  12  14        7.89       10.19      2.54 o
   1  12  14       38.96       42.39      3.95 o
   2  12  14        0.44        1.70      2.72 o
  -1  13  14        1.20       -2.13      2.13 o
   0  13  14       20.12       25.85      3.37 o
   1  13  14       14.90       15.63      3.59 o
  -5   0  15        0.64       -1.09      4.89 o
  -3   0  15      281.31      274.51      9.40 o
  -1   0  15        8.32        4.91      2.36 o
   1   0  15       38.12       30.66      6.61 o
   3   0  15       31.01       29.54      5.80 o
  -5   1  15       10.98       12.14      6.52 o
  -4   1  15        3.67        2.49      1.62 o
  -3   1  15        0.67        2.41      1.54 o
  -2   1  15        5.01        5.30      1.14 o
  -1   1  15      548.94      538.49      9.47 o
   0   1  15        9.43        8.28      1.18 o
   1   1  15        6.08        7.75      1.74 o
   2   1  15       49.35       43.41      4.34 o
   3   1  15       18.95       20.59      2.74 o
   4   1  15        2.57        2.54      2.81 o
  -5   2  15        4.57        2.54      6.16 o
  -4   2  15       40.27       41.18      3.33 o
  -3   2  15        1.07       -1.46      1.46 o
  -2   2  15       71.63       75.95      2.69 o
  -1   2  15      259.53      267.48      5.16 o
   0   2  15      984.26      994.94     15.38 o
   1   2  15      666.47      632.92     11.09 o
   2   2  15      311.41      297.25      6.09 o
   3   2  15       36.04       26.12      3.05 o
   4   2  15        8.92        8.93      3.20 o
  -4   3  15       16.13       12.67      2.65 o
  -3   3  15       27.23       30.77      2.88 o
  -2   3  15       52.26       54.28      2.89 o
  -1   3  15        2.33        1.22      1.08 o
   0   3  15        5.39        2.58      1.28 o
   1   3  15       28.32       27.47      2.40 o
   2   3  15       64.41       65.79      3.17 o
   3   3  15       14.29       15.14      2.68 o
   4   3  15        4.93        3.91      2.86 o
  -4   4  15       35.15       35.44      3.36 o
  -3   4  15       15.62       12.89      2.25 o
  -2   4  15      134.32      111.68      3.26 o
  -1   4  15       20.82       13.62      1.56 o
   0   4  15      288.46      267.85      7.35 o
   1   4  15        2.53        1.91      1.41 o
   2   4  15      159.24      155.67      4.54 o
   3   4  15        0.00       -1.17      1.92 o
   4   4  15        9.07       11.33      3.59 o
  -4   5  15        7.39        7.35      2.31 o
  -3   5  15        0.83        1.95      2.94 o
  -2   5  15       27.14       27.21      2.43 o
  -1   5  15      141.46      135.48      3.91 o
   0   5  15       51.61       45.11      2.86 o
   1   5  15       25.83       31.64      2.68 o
   2   5  15      160.39      161.63      8.24 o
   3   5  15        8.67        6.22      2.47 o
   4   5  15       11.87        5.07      3.20 o
  -4   6  15        1.05        0.15      2.05 o
  -3   6  15      143.41      148.71      6.04 o
  -2   6  15        1.81       -0.14      1.54 o
  -1   6  15       53.23       52.88      3.49 o
   0   6  15        0.02       -1.12      1.12 o
   1   6  15       81.27       79.59      4.14 o
   2   6  15       66.33       65.85      3.94 o
   3   6  15        4.29        7.50      3.13 o
   4   6  15        0.01        0.94      2.99 o
  -4   7  15        3.74        1.55      2.93 o
  -3   7  15       25.66       24.87      3.24 o
  -2   7  15       12.91       12.08      2.22 o
  -1   7  15      229.40      222.69      5.37 o
   0   7  15       58.65       54.00      2.98 o
   1   7  15      304.70      313.36      7.70 o
   2   7  15      100.85       99.38      4.74 o
   3   7  15        0.42       -1.87      4.26 o
  -4   8  15        6.39        6.83      3.02 o
  -3   8  15      150.18      162.67      6.78 o
  -2   8  15        5.02        8.85      2.20 o
  -1   8  15      375.68      374.75      7.60 o
   0   8  15      511.97      491.19      9.01 o
   1   8  15        0.04       -1.11      1.60 o
   2   8  15        8.42        7.15      2.61 o
   3   8  15       30.37       30.67      4.92 o
  -3   9  15        0.86       -0.60      2.28 o
  -2   9  15       38.77       26.97      2.98 o
  -1   9  15      248.33      270.49      6.53 o
   0   9  15       80.65       82.74      5.10 o
   1   9  15       33.63       37.22      3.36 o
   2   9  15        0.38       -1.90      1.90 o
   3   9  15        1.60        0.56      3.97 o
  -3  10  15        3.92        2.49      3.28 o
  -2  10  15        3.34        1.43      2.44 o
  -1  10  15        9.29       10.51      2.44 o
   0  10  15       16.55       15.10      2.49 o
   1  10  15       39.35       35.22      3.50 o
   2  10  15       62.43       66.12      5.56 o
  -3  11  15        1.43        2.63      3.38 o
  -2  11  15      111.95      112.76      6.94 o
  -1  11  15       30.45       28.08      3.38 o
   0  11  15        4.58        4.69      2.12 o
   1  11  15        0.26       -0.07      2.01 o
   2  11  15       51.28       51.05      5.12 o
  -2  12  15        0.00       -2.42      2.42 o
  -1  12  15        7.97       10.55      2.80 o
   0  12  15       69.33       82.10      5.16 o
   1  12  15        1.57       -0.79      2.96 o
  -1  13  15       13.70       16.46      4.15 o
   0  13  15        3.67        5.35      2.88 o
  -4   0  16        0.02       -1.98      1.98 o
  -2   0  16       24.42       24.48      2.35 o
   0   0  16      762.38      781.63     17.59 o
   2   0  16      437.61      436.29     21.56 o
   4   0  16       18.67       27.00      6.34 o
  -4   1  16       19.54       27.30      4.14 o
  -3   1  16      127.43      126.13      4.98 o
  -2   1  16      286.35      277.21      5.24 o
  -1   1  16        4.76        4.22      1.35 o
   0   1  16      159.61      149.03      3.74 o
   1   1  16      261.60      257.77      5.20 o
   2   1  16       23.79       22.84      1.96 o
   3   1  16        1.08        0.45      3.62 o
   4   1  16       19.29       15.55      5.26 o
  -4   2  16       13.16       17.54      3.58 o
  -3   2  16        8.16        9.18      1.99 o
  -2   2  16      220.25      239.99      4.87 o
  -1   2  16      563.36      564.51      8.80 o
   0   2  16       36.65       34.44      2.56 o
   1   2  16      743.35      742.61     13.10 o
   2   2  16       51.19       50.94      2.90 o
   3   2  16        4.45        8.43      2.86 o
   4   2  16        1.60        0.36      2.81 o
  -4   3  16       20.67       19.35      2.79 o
  -3   3  16        3.52        0.69      1.65 o
  -2   3  16      155.39      145.01      5.69 o
  -1   3  16      178.16      173.96      4.21 o
   0   3  16        6.22        6.67      1.58 o
   1   3  16       68.47       53.65      4.47 o
   2   3  16       24.41       21.45      2.12 o
   3   3  16       33.70       34.31      3.57 o
   4   3  16        2.29        2.88      3.14 o
  -4   4  16        0.85       -0.42      1.95 o
  -3   4  16       27.99       27.06      3.49 o
  -2   4  16       15.72       14.00      3.69 o
  -1   4  16      122.01      115.79      3.53 o
   0   4  16        4.37        6.64      1.65 o
   1   4  16       44.97       42.69      3.19 o
   2   4  16       58.94       50.62      3.03 o
   3   4  16       12.51        6.36      2.43 o
   4   4  16       19.48       17.17      5.71 o
  -4   5  16        8.07        5.50      2.42 o
  -3   5  16       89.94       95.16      7.09 o
  -2   5  16      382.71      365.39      7.89 o
  -1   5  16      109.82      115.30      3.74 o
   0   5  16      469.06      489.58     11.03 o
   1   5  16       13.66       15.68      2.35 o
   2   5  16       54.61       53.62      3.23 o
   3   5  16        6.51        7.83      2.57 o
   4   5  16       23.62       33.66      5.05 o
  -4   6  16        2.50        1.91      2.28 o
  -3   6  16        0.07        1.69      1.99 o
  -2   6  16      107.18      103.86      4.51 o
  -1   6  16       67.56       71.90      3.57 o
   0   6  16        0.85       -1.09      1.09 o
   1   6  16       49.26       43.05      3.66 o
   2   6  16        8.43       11.07      2.11 o
   3   6  16        3.68        1.68      2.57 o
  -4   7  16        5.13        9.11      3.38 o
  -3   7  16        0.01       -1.22      2.07 o
  -2   7  16       76.97       74.62      4.14 o
  -1   7  16      216.04      221.56      6.71 o
   0   7  16      224.52      215.13      5.28 o
   1   7  16       24.57       23.19      2.80 o
   2   7  16        0.78        3.28      1.81 o
   3   7  16       25.94       26.49      3.93 o
  -3   8  16       24.61       25.41      3.54 o
  -2   8  16       98.47       98.87      4.92 o
  -1   8  16       13.89       15.86      2.11 o
   0   8  16      103.60       98.40      4.86 o
   1   8  16      259.35      245.74      7.04 o
   2   8  16       76.93       68.23      5.22 o
   3   8  16        4.61        3.97      2.94 o
  -3   9  16       18.97       18.84      3.91 o
  -2   9  16       26.48       25.49      3.02 o
  -1   9  16        3.55        2.58      1.63 o
   0   9  16       41.88       38.41      3.33 o
   1   9  16        3.93        6.84      2.18 o
   2   9  16        7.83        4.57      2.47 o
   3   9  16        1.34        0.26      3.00 o
  -3  10  16        0.00       -2.39      2.39 o
  -2  10  16        5.77        3.44      2.63 o
  -1  10  16       26.73       22.66      2.99 o
   0  10  16        6.64       13.59      2.49 o
   1  10  16       58.04       62.69      4.35 o
   2  10  16       36.36       40.13      4.51 o
  -2  11  16        6.04        1.78      3.37 o
  -1  11  16       36.77       42.32      6.12 o
   0  11  16        5.11        6.33      2.36 o
   1  11  16      121.61      140.74      6.91 o
   2  11  16        0.94        4.86      3.30 o
  -2  12  16       10.64       12.76      3.66 o
  -1  12  16       17.16       16.35      3.59 o
   0  12  16        4.04        5.60      3.07 o
   1  12  16       38.48       52.89      9.82 o
   0  13  16       24.31       23.00      4.86 o
  -3   0  17       42.32       46.43      4.48 o
  -1   0  17       11.98        6.28      2.90 o
   1   0  17      168.20      158.29      7.24 o
   3   0  17       25.12       23.01      5.62 o
  -4   1  17        8.84        8.42      2.36 o
  -3   1  17        0.08       -1.58      1.58 o
  -2   1  17      333.61      334.51      8.43 o
  -1   1  17      532.63      518.55      9.51 o
   0   1  17        0.28        1.19      1.37 o
   1   1  17      480.21      475.09      7.91 o
   2   1  17        6.13        5.68      1.79 o
   3   1  17       17.15       14.23      3.59 o
   4   1  17        0.09       -1.41      2.88 o
  -4   2  17       15.86       25.17      9.88 o
  -3   2  17       14.04       18.33      2.59 o
  -2   2  17       51.31       46.61      2.44 o
  -1   2  17      525.03      538.37     10.21 o
   0   2  17      209.00      199.93      5.48 o
   1   2  17       33.69       37.95      2.92 o
   2   2  17       22.08       19.33      1.96 o
   3   2  17       47.81       57.73      5.64 o
   4   2  17       14.39       21.62      4.13 o
  -4   3  17       59.81       56.76      4.17 o
  -3   3  17        0.94        0.80      1.79 o
  -2   3  17       63.94       73.91      3.63 o
  -1   3  17      115.47      123.95      5.87 o
   0   3  17       14.88       15.19      2.59 o
   1   3  17        1.88        1.99      1.60 o
   2   3  17       78.34       76.55      5.05 o
   3   3  17        6.18        0.93      2.61 o
   4   3  17        0.06       -0.62      2.88 o
  -4   4  17       38.63       34.52      3.49 o
  -3   4  17        1.27        3.13      1.95 o
  -2   4  17      149.87      139.25      7.35 o
  -1   4  17        0.25        0.10      1.11 o
   0   4  17      520.18      505.25      9.85 o
   1   4  17        7.69       12.16      2.12 o
   2   4  17       17.25       12.36      1.98 o
   3   4  17        0.19        4.37      2.88 o
   4   4  17        1.53        2.99      3.20 o
  -4   5  17       13.54       21.97      3.19 o
  -3   5  17        3.61        4.00      2.14 o
  -2   5  17      283.24      281.04      7.34 o
  -1   5  17       69.49       72.01      3.24 o
   0   5  17        0.08        0.62      1.51 o
   1   5  17       29.07       23.58      2.57 o
   2   5  17       28.08       28.23      2.63 o
   3   5  17        1.29        3.36      2.88 o
  -4   6  17       11.14        8.61      2.76 o
  -3   6  17        7.49        5.54      2.28 o
  -2   6  17        1.75        1.99      1.67 o
  -1   6  17        4.26        1.46      1.32 o
   0   6  17      175.76      161.96      5.37 o
   1   6  17       19.43       21.94      2.66 o
   2   6  17       15.57       13.51      2.98 o
   3   6  17        0.28       -2.34      2.37 o
  -4   7  17        1.84       -0.34      2.29 o
  -3   7  17       64.23       63.72      4.82 o
  -2   7  17        0.31       -0.25      1.69 o
  -1   7  17      175.18      179.75      4.97 o
   0   7  17       80.12       68.65      4.17 o
   1   7  17       82.77       91.70      4.80 o
   2   7  17        0.14       -0.11      2.41 o
   3   7  17       38.33       38.13      4.38 o
  -3   8  17      102.66      103.49      6.14 o
  -2   8  17      126.28      109.30      5.25 o
  -1   8  17        1.83        3.75      2.52 o
   0   8  17        5.82        7.51      2.06 o
   1   8  17       68.57       66.63      4.29 o
   2   8  17        8.31        5.60      2.57 o
   3   8  17       27.32       25.19      4.10 o
  -3   9  17        0.04       -1.70      2.59 o
  -2   9  17       34.01       30.64      5.21 o
  -1   9  17       12.34        7.55      2.17 o
   0   9  17       35.65       31.72      4.11 o
   1   9  17        0.84       -0.73      1.87 o
   2   9  17        3.25        6.57      2.68 o
  -3  10  17        1.61       -0.02      2.66 o
  -2  10  17       15.94       14.70      3.26 o
  -1  10  17       34.85       38.91      4.22 o
   0  10  17       32.95       28.53      3.21 o
   1  10  17        5.71        3.05      2.08 o
   2  10  17        2.37        2.53      2.69 o
  -2  11  17       56.69       59.46      5.69 o
  -1  11  17        6.09        7.54      2.98 o
   0  11  17       44.20       47.82      4.08 o
   1  11  17        0.08       -1.70      2.04 o
   2  11  17      111.88      107.64     12.50 o
  -1  12  17        5.31        6.89      3.03 o
   0  12  17       10.01        7.42      2.64 o
   1  12  17        1.17        4.16      3.24 o
  -4   0  18      112.45      124.92     12.78 o
  -2   0  18      468.60      441.50     25.37 o
   0   0  18      202.60      207.63     12.14 o
   2   0  18      222.85      235.09     20.84 o
   4   0  18        3.29        0.54      4.53 o
  -4   1  18       35.48       30.75      3.41 o
  -3   1  18        2.97        1.44      1.74 o
  -2   1  18       13.85       13.10      1.64 o
  -1   1  18      126.10      114.19      4.50 o
   0   1  18     1128.50     1147.66     17.90 o
   1   1  18       15.85       15.89      2.22 o
   2   1  18       26.07       25.30      2.69 o
   3   1  18        0.00       -0.26      2.62 o
   4   1  18       18.84       23.55      4.55 o
  -4   2  18        8.72        2.89      2.27 o
  -3   2  18        3.45        6.03      2.10 o
  -2   2  18       96.80      100.72      4.11 o
  -1   2  18      137.71      131.78      4.37 o
   0   2  18       13.86       22.05      2.37 o
   1   2  18        5.80        5.30      1.66 o
   2   2  18       54.48       56.32      3.64 o
   3   2  18        3.39        2.98      4.08 o
   4   2  18        2.23        2.30      3.53 o
  -4   3  18        0.06        0.47      2.76 o
  -3   3  18      211.82      217.92      7.05 o
  -2   3  18      115.42      136.57      5.34 o
  -1   3  18        2.53        2.25      1.26 o
   0   3  18      146.64      155.25      5.00 o
   1   3  18      305.00      309.30      7.49 o
   2   3  18        7.61        3.44      1.83 o
   3   3  18       52.08       53.12      6.98 o
   4   3  18        0.05       -2.72      2.82 o
  -4   4  18        3.57        5.72      2.39 o
  -3   4  18       17.72        8.48      2.91 o
  -2   4  18        5.40        1.94      1.52 o
  -1   4  18      470.31      444.37      7.86 o
   0   4  18        6.45        5.14      1.65 o
   1   4  18       41.56       44.13      3.28 o
   2   4  18        1.89        1.49      1.56 o
   3   4  18        0.52       -1.22      2.75 o
  -4   5  18       13.86       15.64      2.91 o
  -3   5  18      134.25      133.14      5.77 o
  -2   5  18        4.72        6.13      1.83 o
  -1   5  18        0.93        1.33      1.29 o
   0   5  18       19.63       14.48      2.18 o
   1   5  18        0.01       -0.98      1.50 o
   2   5  18        0.55       -1.86      1.86 o
   3   5  18       19.38       19.83      6.52 o
  -4   6  18        4.83        3.36      2.46 o
  -3   6  18        4.65        6.42      2.35 o
  -2   6  18       36.12       43.21      3.21 o
  -1   6  18       62.19       61.55      3.50 o
   0   6  18       25.34       20.44      2.59 o
   1   6  18       85.83       74.49      4.34 o
   2   6  18      103.07       90.65      4.39 o
   3   6  18       18.28       17.20      7.07 o
  -3   7  18        1.67        2.35      2.39 o
  -2   7  18       49.51       49.69      5.01 o
  -1   7  18        8.73        8.93      1.79 o
   0   7  18      115.38      111.52      5.24 o
   1   7  18        0.17        1.22      2.50 o
   2   7  18        6.19        6.07      3.74 o
   3   7  18        7.10        9.51      3.72 o
  -3   8  18        5.17        9.96      2.97 o
  -2   8  18       14.20       18.75      3.13 o
  -1   8  18       73.83       64.43      4.04 o
   0   8  18        0.61       -1.52      1.52 o
   1   8  18       26.50       23.71      2.98 o
   2   8  18        6.68        4.75      4.39 o
   3   8  18        0.12       -3.07      3.07 o
  -3   9  18       85.78       85.33      7.55 o
  -2   9  18        0.16       -1.33      2.29 o
  -1   9  18       18.44       23.73      3.45 o
   0   9  18       73.75       81.53      4.83 o
   1   9  18      105.24      110.18      5.71 o
   2   9  18        0.04        3.51      2.73 o
  -2  10  18       21.87       23.42      3.77 o
  -1  10  18       60.89       63.99      5.26 o
   0  10  18        3.57        0.14      3.09 o
   1  10  18       22.37       24.86      3.35 o
   2  10  18       26.07       29.15      4.28 o
  -2  11  18        0.04       -1.89      4.44 o
  -1  11  18       42.38       54.77      6.48 o
   0  11  18        2.92        2.78      2.26 o
   1  11  18        4.45        3.99      2.27 o
  -1  12  18        9.51       12.73      3.36 o
   0  12  18        5.58        2.32      2.88 o
  -3   0  19       78.40       95.32      8.52 o
  -1   0  19      293.18      317.70     10.25 o
   1   0  19      929.46      895.30     21.78 o
   3   0  19       18.44       20.66      5.80 o
  -4   1  19       15.70       18.49      3.04 o
  -3   1  19       16.39       11.35      2.47 o
  -2   1  19       40.32       46.08      3.40 o
  -1   1  19      378.09      366.81      7.90 o
   0   1  19       21.09       25.76      2.59 o
   1   1  19      351.10      364.21      8.42 o
   2   1  19       21.45       21.69      2.51 o
   3   1  19        1.63        1.89      2.83 o
  -4   2  19        3.75       -1.97      1.97 o
  -3   2  19       40.19       43.58      8.26 o
  -2   2  19       14.06       12.31      1.96 o
  -1   2  19       75.23       68.32      3.72 o
   0   2  19       11.13       11.33      2.04 o
   1   2  19       90.42       96.37      4.73 o
   2   2  19       25.21       24.52      3.16 o
   3   2  19        6.98        7.92      3.27 o
  -4   3  19       69.23       76.29      5.08 o
  -3   3  19        7.61        9.58      2.53 o
  -2   3  19        0.96       -0.87      1.40 o
  -1   3  19       94.85       95.43      3.51 o
   0   3  19       49.07       44.05      3.21 o
   1   3  19       18.11       19.72      2.52 o
   2   3  19       90.40       90.62      4.77 o
   3   3  19        8.18        9.94      4.08 o
  -4   4  19        8.59        8.24      2.58 o
  -3   4  19        4.80        1.62      2.12 o
  -2   4  19       15.98       13.43      2.13 o
  -1   4  19        2.04        2.90      1.37 o
   0   4  19      107.20      113.82      4.65 o
   1   4  19       30.53       28.74      2.89 o
   2   4  19        0.57        0.97      1.71 o
   3   4  19        0.36        2.45      2.95 o
  -4   5  19       58.46       62.08      5.61 o
  -3   5  19        3.13        3.22      2.24 o
  -2   5  19       30.08       28.38      4.04 o
  -1   5  19      318.05      303.92      7.68 o
   0   5  19      109.77       93.25      7.40 o
   1   5  19      135.25      116.43      5.36 o
   2   5  19       35.19       41.64      3.53 o
   3   5  19       23.27       22.63      4.48 o
  -4   6  19        5.85       10.50      3.57 o
  -3   6  19       10.06       16.99      3.15 o
  -2   6  19       68.69       66.57      4.81 o
  -1   6  19       16.98       20.94      4.16 o
   0   6  19      154.58      152.83      5.50 o
   1   6  19       89.09       91.94      4.91 o
   2   6  19       22.56       19.99      3.04 o
   3   6  19        0.00        0.51      3.01 o
  -3   7  19        0.42        0.41      2.23 o
  -2   7  19        3.09        1.62      2.23 o
  -1   7  19       55.82       55.74      3.93 o
   0   7  19        6.39        7.32      2.15 o
   1   7  19       13.45       18.22      2.67 o
   2   7  19        2.48       -0.28      4.92 o
   3   7  19        0.03        3.26      3.39 o
  -3   8  19       30.79       37.40      4.68 o
  -2   8  19        1.58        1.89      2.27 o
  -1   8  19        6.36        4.80      2.37 o
   0   8  19        2.16       -0.29      1.77 o
   1   8  19       62.23       61.48      4.34 o
   2   8  19       23.91       25.06      3.80 o
  -3   9  19        5.83        2.89      2.82 o
  -2   9  19      119.78      100.67      7.68 o
  -1   9  19       38.84       40.20      4.56 o
   0   9  19        1.23        0.99      2.93 o
   1   9  19        8.96       14.63      2.96 o
   2   9  19       22.56       20.50      3.85 o
  -2  10  19      158.65      177.36     20.57 o
  -1  10  19       27.36       23.83      4.68 o
   0  10  19       33.78       40.67      3.85 o
   1  10  19        0.01       -0.45      2.17 o
   2  10  19        7.03       10.33      5.80 o
  -1  11  19        9.23       10.20      3.75 o
   0  11  19       20.25       25.25      4.59 o
   1  11  19        0.94        0.97      3.15 o
  -4   0  20      108.76      129.75      9.42 o
  -2   0  20       16.79       16.67      4.35 o
   0   0  20     1955.28     1926.37     39.53 o
   2   0  20       25.49       26.38      4.08 o
  -4   1  20        6.28        4.15      2.50 o
  -3   1  20        4.05        7.05      2.41 o
  -2   1  20       14.49       17.57      3.14 o
  -1   1  20      371.85      368.64      8.08 o
   0   1  20       48.32       47.85      5.68 o
   1   1  20       17.84       16.37      2.46 o
   2   1  20       22.30       23.49      3.48 o
   3   1  20        1.17        0.73      2.81 o
  -4   2  20       30.47       33.22      3.86 o
  -3   2  20        2.24        4.03      2.27 o
  -2   2  20       24.44       21.57      2.82 o
  -1   2  20       57.19       49.76      3.28 o
   0   2  20        1.90       -0.75      1.54 o
   1   2  20       71.58       72.78      4.20 o
   2   2  20        1.18        1.38      1.74 o
   3   2  20        2.18        3.30      3.90 o
  -4   3  20        4.48        7.61      2.69 o
  -3   3  20      130.94      141.88      6.19 o
  -2   3  20       20.47       16.89      2.65 o
  -1   3  20       18.12       18.71      2.37 o
   0   3  20        2.39        0.12      1.64 o
   1   3  20       42.08       32.64      3.01 o
   2   3  20       12.39       10.73      2.38 o
   3   3  20        0.07       -2.23      2.73 o
  -4   4  20        0.03       -1.74      2.26 o
  -3   4  20       21.49       20.18      3.10 o
  -2   4  20        1.69        0.44      1.79 o
  -1   4  20      207.38      211.11      6.09 o
   0   4  20       17.92       16.56      2.32 o
   1   4  20      152.14      159.07      5.59 o
   2   4  20       53.39       53.77      3.91 o
   3   4  20       26.73       32.67      5.05 o
  -4   5  20       21.31       23.54      3.58 o
  -3   5  20       17.21       18.01      3.12 o
  -2   5  20        0.11        0.69      2.01 o
  -1   5  20       10.39       11.43      2.67 o
   0   5  20       50.47       50.83      3.68 o
   1   5  20      126.50      126.31      5.73 o
   2   5  20        1.34       -0.73      1.78 o
   3   5  20        9.43       11.24      3.97 o
  -3   6  20        0.68        3.36      2.75 o
  -2   6  20       21.88       15.84      3.57 o
  -1   6  20        7.46        8.65      2.44 o
   0   6  20      140.19      120.56      5.52 o
   1   6  20        5.35        4.80      2.04 o
   2   6  20       33.19       36.71      4.18 o
   3   6  20        9.28       13.58      4.22 o
  -3   7  20        3.57        2.64      2.53 o
  -2   7  20      119.55      138.63     12.50 o
  -1   7  20       19.75       11.92      3.55 o
   0   7  20       83.45       85.71      4.89 o
   1   7  20        1.74        2.05      1.99 o
   2   7  20       14.98        9.44      3.74 o
  -3   8  20       32.86       30.72      3.96 o
  -2   8  20       70.09       70.06      6.41 o
  -1   8  20        3.40        3.00      2.63 o
   0   8  20        4.84        4.13      2.05 o
   1   8  20        0.09        0.64      1.95 o
   2   8  20       27.97       39.13      5.72 o
  -2   9  20       46.02       51.80      5.96 o
  -1   9  20        0.17       -1.82      2.22 o
   0   9  20       71.47       79.74      5.05 o
   1   9  20       34.30       32.15      4.23 o
   2   9  20        3.38        7.36      3.07 o
  -2  10  20        3.73        2.09      3.53 o
  -1  10  20      107.76      104.88      6.75 o
   0  10  20        0.32        2.65      2.28 o
   1  10  20        0.07       -0.68      2.08 o
  -1  11  20        6.42        8.31      4.70 o
   0  11  20        0.79        0.63      2.75 o
  -3   0  21      332.53      372.22     16.85 o
  -1   0  21      137.69      148.24      8.25 o
   1   0  21      177.93      186.20      8.65 o
   3   0  21        5.35        5.98      4.53 o
  -4   1  21        0.00       -2.14      2.14 o
  -3   1  21       35.85       36.31      9.79 o
  -2   1  21        0.00       -0.72      2.05 o
  -1   1  21        0.04        1.24      1.58 o
   0   1  21       20.44       25.11      2.76 o
   1   1  21        8.72        9.31      2.24 o
   2   1  21       23.68       25.76      2.96 o
   3   1  21        0.64       -0.33      2.88 o
  -4   2  21        1.63        3.50      2.54 o
  -3   2  21       66.82       69.78      4.85 o
  -2   2  21       46.03       59.15      5.38 o
  -1   2  21       50.28       49.35      3.42 o
   0   2  21      116.97      111.51      6.88 o
   1   2  21        1.54       -0.88      1.66 o
   2   2  21        4.70        4.58      2.02 o
   3   2  21        4.99       10.94      6.71 o
  -4   3  21       45.13       50.67      6.60 o
  -3   3  21        1.15        4.91      2.40 o
  -2   3  21      204.37      186.79     13.15 o
  -1   3  21        6.70        7.02      2.33 o
   0   3  21       45.82       45.62      4.66 o
   1   3  21       35.04       40.37      5.05 o
   2   3  21       78.04       75.13      5.47 o
   3   3  21        0.02       -0.85      4.62 o
  -4   4  21        1.35        1.72      3.53 o
  -3   4  21        0.21       -2.09      2.09 o
  -2   4  21       45.34       57.62      4.27 o
  -1   4  21       51.22       49.49      3.48 o
   0   4  21      299.39      316.04     12.97 o
   1   4  21        1.32       -0.42      2.08 o
   2   4  21        0.62        0.74      1.84 o
   3   4  21        0.40        1.35      3.14 o
  -3   5  21        0.18        2.43      2.38 o
  -2   5  21       48.20       42.61      4.87 o
  -1   5  21        0.71        4.70      1.83 o
   0   5  21       55.26       53.57      3.88 o
   1   5  21       49.10       47.20      4.76 o
   2   5  21        2.57        1.44      2.35 o
   3   5  21       10.67       12.46      3.91 o
  -3   6  21       70.59       69.63      5.12 o
  -2   6  21       21.08       32.83      4.54 o
  -1   6  21        4.77        3.38      1.94 o
   0   6  21        4.06        3.56      1.93 o
   1   6  21       69.30       70.09      4.51 o
   2   6  21        0.17       -1.02      2.32 o
  -3   7  21        9.73       14.58      3.25 o
  -2   7  21       13.10       16.70      4.17 o
  -1   7  21      119.83      111.40      6.41 o
   0   7  21        0.00        1.76      1.82 o
   1   7  21        9.46        7.09      2.52 o
   2   7  21        0.04       -1.46      2.99 o
  -3   8  21       27.23       26.46      6.34 o
  -2   8  21       23.87       17.56      3.97 o
  -1   8  21        0.66       -0.49      2.32 o
   0   8  21       11.35        6.11      2.28 o
   1   8  21       40.57       45.55      4.78 o
   2   8  21        1.97        1.90      2.78 o
  -2   9  21        1.29       -0.63      3.14 o
  -1   9  21       39.48       42.79      4.62 o
   0   9  21       11.19       11.05      2.66 o
   1   9  21       14.29       10.69      2.73 o
  -1  10  21       10.70       11.94      3.31 o
   0  10  21       70.14       74.56      5.11 o
   1  10  21        0.03        0.02      2.16 o
  -4   0  22        3.83        0.18      3.62 o
  -2   0  22       68.73       72.67      8.15 o
   0   0  22        0.15       -2.45      2.45 o
   2   0  22      304.92      322.42     11.98 o
  -4   1  22        8.45       13.48      3.39 o
  -3   1  22       64.14       71.98      5.95 o
  -2   1  22       38.83       45.63      8.79 o
  -1   1  22        0.07       -0.67      2.35 o
   0   1  22        0.24        0.64      1.63 o
   1   1  22      167.34      163.17      7.95 o
   2   1  22        8.01        5.39      2.51 o
   3   1  22        8.98        5.05      3.43 o
  -4   2  22       51.12       46.47      4.42 o
  -3   2  22       21.80       26.17      3.47 o
  -2   2  22      101.96       83.70      6.40 o
  -1   2  22      168.18      168.54      9.99 o
   0   2  22      134.60      138.09      5.18 o
   1   2  22       11.93        8.41      2.23 o
   2   2  22      105.77      113.30      8.13 o
   3   2  22        2.36        3.26      3.20 o
  -3   3  22       87.95       88.97      5.63 o
  -2   3  22       20.93       31.13      4.35 o
  -1   3  22        7.09        3.83      1.81 o
   0   3  22      109.86      115.79      5.41 o
   1   3  22       74.98       70.36      4.45 o
   2   3  22        0.00        1.02      1.96 o
   3   3  22       15.64       17.49      9.24 o
  -3   4  22       12.63       18.01      3.16 o
  -2   4  22        1.29        3.30      3.44 o
  -1   4  22       80.96       83.23      4.47 o
   0   4  22       24.65       21.53      2.81 o
   1   4  22        2.46        1.64      1.91 o
   2   4  22        3.55        4.30      2.47 o
   3   4  22        1.26        5.81      3.77 o
  -3   5  22       35.86       40.22      5.12 o
  -2   5  22        0.15        6.84      8.15 o
  -1   5  22        0.02        0.23      1.59 o
   0   5  22        0.19        0.37      1.78 o
   1   5  22      148.49      137.98      6.04 o
   2   5  22        8.77        7.44      2.87 o
  -3   6  22       32.07       33.83      6.16 o
  -2   6  22        1.39        0.45      2.69 o
  -1   6  22       60.80       70.61      5.20 o
   0   6  22        1.48        0.47      1.78 o
   1   6  22        2.10        6.41      2.32 o
   2   6  22       50.10       59.76      5.30 o
  -3   7  22        0.04       -2.52      2.88 o
  -2   7  22       33.26       43.75      5.44 o
  -1   7  22        0.04       -1.51      2.13 o
   0   7  22       17.15       21.57      2.96 o
   1   7  22        0.80       -1.95      1.95 o
   2   7  22       15.44       13.90      5.93 o
  -2   8  22       19.08       11.89      3.84 o
  -1   8  22        3.25        1.94      2.58 o
   0   8  22       13.84       19.41      2.91 o
   1   8  22       22.59       30.84      3.88 o
   2   8  22       29.03       40.73      4.85 o
  -2   9  22       18.02       13.77      5.80 o
  -1   9  22        2.31        0.86      3.21 o
   0   9  22       14.78       19.40      5.76 o
   1   9  22        0.58        4.77      2.45 o
  -1  10  22       76.35       86.73     12.54 o
   0  10  22        0.98        5.92      5.45 o
  -3   0  23       43.78       41.32      6.89 o
  -1   0  23      111.39      110.97      7.30 o
   1   0  23      526.52      561.59     16.78 o
   3   0  23       56.72       40.59      8.15 o
  -3   1  23       40.70       43.32      4.93 o
  -2   1  23       13.14       14.86      3.99 o
  -1   1  23       62.24       52.19      4.00 o
   0   1  23        5.52        1.42      1.85 o
   1   1  23       33.24       37.69      3.55 o
   2   1  23        4.60        1.13      2.12 o
   3   1  23        2.96       -2.75      3.71 o
  -3   2  23       28.33       27.45      4.28 o
  -2   2  23      110.75       98.09      7.04 o
  -1   2  23        0.02       -0.23      1.77 o
   0   2  23       11.58        9.42      2.25 o
   1   2  23       63.98       67.71      4.76 o
   2   2  23        0.02        0.60      2.01 o
   3   2  23        5.46        2.84      3.52 o
  -3   3  23        7.91        5.97      2.65 o
  -2   3  23        4.40        3.65      2.86 o
  -1   3  23       14.26       13.55      2.35 o
   0   3  23      268.06      277.24      7.70 o
   1   3  23        1.48       -0.37      2.09 o
   2   3  23       57.16       60.99      4.39 o
  -3   4  23       14.71       18.60      4.03 o
  -2   4  23      125.97      108.10      7.56 o
  -1   4  23       21.01       22.44      3.43 o
   0   4  23        9.34        8.88      3.30 o
   1   4  23        6.87        0.92      2.01 o
   2   4  23        3.25        5.26      2.82 o
  -3   5  23        0.10        1.68      3.01 o
  -2   5  23        2.53       -0.24      2.50 o
  -1   5  23        4.96        4.59      2.30 o
   0   5  23        2.95        3.23      2.03 o
   1   5  23        0.41       -1.09      1.85 o
   2   5  23       32.31       38.87      5.44 o
  -3   6  23       51.72       57.47      6.08 o
  -2   6  23       25.89       33.61      4.80 o
  -1   6  23        1.66        3.74      2.29 o
   0   6  23        5.38       -0.02      1.81 o
   1   6  23       57.27       58.99      4.45 o
   2   6  23        0.00       -0.19      2.55 o
  -2   7  23        3.96        3.49      6.61 o
  -1   7  23      134.94      151.81      7.53 o
   0   7  23        0.00        0.23      2.02 o
   1   7  23        0.34       -0.29      2.04 o
   2   7  23        6.10        7.41      3.17 o
  -2   8  23        3.87        3.98      3.38 o
  -1   8  23        0.52       -0.60      2.32 o
   0   8  23        0.07       -0.09      2.06 o
   1   8  23       20.13       20.24      3.79 o
  -1   9  23       36.88       39.12      4.71 o
   0   9  23        7.17        6.49      2.51 o
   1   9  23       18.83       21.02      7.07 o
  -2   0  24      172.60      163.28     11.78 o
   0   0  24       71.97       61.96      5.96 o
   2   0  24       50.23       43.22      7.07 o
  -3   1  24        8.40        8.19      6.07 o
  -2   1  24      284.52      264.05     10.57 o
  -1   1  24      140.65      124.45     12.37 o
   0   1  24       12.57       16.70      2.66 o
   1   1  24        6.19        4.70      2.13 o
   2   1  24       56.96       55.66      4.27 o
  -3   2  24        8.91        6.18      4.44 o
  -2   2  24        0.83        3.96      2.94 o
  -1   2  24        3.46        7.24      2.13 o
   0   2  24       99.20       83.69      4.91 o
   1   2  24        4.22        0.96      3.09 o
   2   2  24        3.40        0.75      2.11 o
  -3   3  24       23.43       20.12      5.62 o
  -2   3  24        0.04       -2.39      2.39 o
  -1   3  24        2.56        3.18      1.87 o
   0   3  24        9.79        7.70      2.43 o
   1   3  24       72.76       80.17      5.02 o
   2   3  24        7.19       11.37      3.91 o
  -3   4  24       32.27       38.43      5.12 o
  -2   4  24       15.46       12.35      4.08 o
  -1   4  24       22.99       25.92      5.00 o
   0   4  24        3.23        2.38      2.06 o
   1   4  24        2.25        5.52      2.31 o
   2   4  24        3.67        5.13      2.88 o
  -3   5  24        5.66       14.28      3.95 o
  -2   5  24       39.24       44.57      5.57 o
  -1   5  24        0.03        0.72      2.20 o
   0   5  24       32.22       35.92      3.51 o
   1   5  24       18.60       32.41      6.30 o
   2   5  24        3.97        2.77      2.89 o
  -2   6  24       20.71       20.81      4.22 o
  -1   6  24       62.52       65.18      5.32 o
   0   6  24       25.00       23.31      3.17 o
   1   6  24        0.86       -1.11      2.08 o
   2   6  24        3.98        3.20      3.05 o
  -2   7  24       69.15       78.01     11.51 o
  -1   7  24        9.59        5.89      2.85 o
   0   7  24       30.70       33.80      3.98 o
   1   7  24        0.01       -0.30      2.16 o
  -1   8  24        1.65       -2.40      2.40 o
   0   8  24       43.12       42.56      4.02 o
   1   8  24        0.43       -0.48      2.27 o
   0   9  24        5.81        4.71      5.62 o
  -3   0  25        0.08        3.08      4.17 o
  -1   0  25       17.21       16.26      3.77 o
   1   0  25       17.60       20.91      4.22 o
  -3   1  25       43.32       51.48      5.64 o
  -2   1  25        6.97       13.44      3.84 o
  -1   1  25      198.31      228.54     11.04 o
   0   1  25        4.82        3.64      2.12 o
   1   1  25       22.72       19.78      3.03 o
   2   1  25        6.25        4.26      2.74 o
  -3   2  25       11.77       12.90      5.26 o
  -2   2  25       27.80       39.16      6.89 o
  -1   2  25        1.30       -0.50      2.22 o
   0   2  25       18.70       23.02      2.93 o
   1   2  25        1.58       -1.48      1.95 o
   2   2  25       40.36       34.03      4.32 o
  -3   3  25        6.90        3.66      3.32 o
  -2   3  25       18.58       17.01      3.83 o
  -1   3  25        3.65        0.83      2.19 o
   0   3  25        2.99        1.88      2.85 o
   1   3  25       10.46       11.96      3.20 o
   2   3  25        1.60        2.18      2.72 o
  -3   4  25        4.45        3.08      4.71 o
  -2   4  25       28.52       34.04      4.92 o
  -1   4  25        0.01       -1.45      2.22 o
   0   4  25        4.08        8.24      2.45 o
   1   4  25       38.22       50.69      5.38 o
   2   4  25       22.72       24.24      4.00 o
  -2   5  25        1.56        2.73      3.25 o
  -1   5  25       48.47       39.91      4.32 o
   0   5  25        6.12        7.59      2.48 o
   1   5  25        0.17       -1.60      2.09 o
  -2   6  25       56.07       69.15      7.43 o
  -1   6  25       39.57       45.61      4.69 o
   0   6  25       78.63       76.23      5.09 o
   1   6  25        1.60        3.80      2.35 o
  -2   7  25        7.51       10.69      5.44 o
  -1   7  25       23.56       24.45      3.90 o
   0   7  25        3.84        3.09      2.29 o
   1   7  25        2.24        0.99      2.30 o
  -1   8  25        5.09       11.09      3.97 o
   0   8  25        0.01       -1.63      2.68 o
  -2   0  26       69.43       64.88      9.06 o
   0   0  26        9.92        9.37      4.62 o
   2   0  26       13.18       18.67      6.34 o
  -3   1  26        7.90       -0.16      3.14 o
  -2   1  26      104.69      118.05      8.33 o
  -1   1  26        1.06        2.79      2.44 o
   0   1  26       47.99       48.27      4.00 o
   1   1  26        1.78        3.67      2.26 o
   2   1  26       25.29       23.07      7.97 o
  -2   2  26        0.09        2.91      2.91 o
  -1   2  26       64.26       75.82      6.04 o
   0   2  26        0.18        3.94      2.18 o
   1   2  26        1.12       -1.96      1.96 o
   2   2  26        1.14        9.48      4.03 o
  -2   3  26        1.16        1.01      2.88 o
  -1   3  26        3.82        9.15      2.86 o
   0   3  26       30.86       37.23      3.72 o
   1   3  26       72.85       78.17      5.22 o
  -2   4  26        0.10       -2.61      2.61 o
  -1   4  26       87.30       87.16      7.09 o
   0   4  26        1.98        1.07      2.23 o
   1   4  26       17.95        9.54      3.77 o
  -2   5  26       31.19       34.70      5.25 o
  -1   5  26       21.06       26.71      4.72 o
   0   5  26       10.14       10.75      2.71 o
   1   5  26        6.98       13.02      2.91 o
  -2   6  26        0.13        1.99      4.35 o
  -1   6  26       66.13       58.81      6.89 o
   0   6  26       11.46        8.96      2.71 o
   1   6  26        0.61       -0.88      2.27 o
  -1   7  26        6.36        6.54      4.98 o
   0   7  26       10.07       15.42      3.69 o
  -1   0  27      110.52      111.09     12.14 o
   1   0  27        0.03       -0.03      3.14 o
  -2   1  27        1.07       -1.23      2.70 o
  -1   1  27       86.78       85.02      7.49 o
   0   1  27       51.14       57.59      4.51 o
   1   1  27       10.52       19.21      3.17 o
  -2   2  27       39.28       37.24      5.44 o
  -1   2  27       30.49       35.87      6.34 o
   0   2  27        1.10       -1.24      2.00 o
   1   2  27       91.81       95.78      5.79 o
  -2   3  27        1.03        1.35      3.14 o
  -1   3  27        0.45       -2.31      2.31 o
   0   3  27        9.67       10.14      3.27 o
   1   3  27        0.77        0.59      2.61 o
  -2   4  27       96.04      106.78      8.39 o
  -1   4  27        0.01       -0.26      2.91 o
   0   4  27        0.85       -0.02      2.26 o
   1   4  27        0.31        1.19      2.29 o
  -1   5  27        4.11        2.62      3.32 o
   0   5  27       60.38       63.28      4.84 o
  -1   6  27        1.06        1.00      3.20 o
   0   6  27        8.02        7.08      3.55 o
  -2   0  28       36.20       36.24      7.61 o
   0   0  28      134.28      145.95      9.99 o
  -2   1  28        0.09       -1.95      3.01 o
  -1   1  28        3.20        5.21      6.98 o
   0   1  28       10.93       14.44      3.27 o
   1   1  28        0.75        3.33      3.77 o
  -2   2  28        2.04        5.61      8.43 o
  -1   2  28       49.53       55.15     11.05 o
   0   2  28       46.43       54.48      4.45 o
   1   2  28        3.12        1.32      2.52 o
  -1   3  28       26.12       24.39      4.86 o
   0   3  28        0.94        1.64      2.44 o
   1   3  28        0.01        3.53      3.59 o
  -1   4  28       10.35       10.53      4.09 o
   0   4  28        3.84        0.68      2.45 o
  -1   0  29       41.25       49.29      9.06 o
  -1   1  29        5.43        3.04      3.52 o
   0   1  29        9.63        3.95      2.57 o
  -1   2  29        5.45        1.44      3.35 o
   0   2  29        5.15        9.69      2.80 o
 
